# Supplementary material for: Crystal structure and Hirshfeld surface analysis of (4Z)-1-butyl-4-(2-oxo­propyl­idene)-2,3,4,5-tetra­hydro-1H-1,5-benzodiazepin-2-one
Source: Acta Crystallogr E Crystallogr Commun. 2018 Oct 26;74(Pt 11):1669–73. doi: 10.1107/S2056989018014779 (PMC6218913; doi:10.1107/S2056989018014779)
Supplement: Supplementary file 1 [file e-74-01669-sup1.cif]

##############################################################################
#                                                                            #
# This CIF contains the data in a paper accepted for publication in          #
# Acta Crystallographica Section E. It conforms to the requirements of       #
# Notes for Authors for Acta Crystallographica Section E, and has been       #
# peer reviewed under the auspices of the IUCr Commission on Journals.       #
#                                                                            #
# Full details of the Crystallographic Information File format               #
# are given in the paper "The Crystallographic Information File (CIF):       #
# a New Standard Archive File for Crystallography" by S. R. Hall, F. H.      #
# Allen and I. D. Brown [Acta Cryst. (1991), A47, 655-685].                  #
#                                                                            #
# The current version of the core CIF dictionary is obtainable from          #
# ftp://ftp.iucr.org/pub/cif_core.dic.                                       #
#                                                                            #
# Software is freely available for graphical display of the structure(s)     #
# in this CIF. For information consult the CIF software page                 #
# http://www.iucr.org/resources/cif/software.                                #
#                                                                            #
# This file may be used for bona fide research purposes within the           #
# scientific community so long as proper attribution is given to the journal # 
# article from which it was obtained.                                        #
#                                                                            #
##############################################################################
data_I
_audit_creation_method     'SHELXL-2018/1'
_chemical_name_systematic
;\
(4<i>Z</i>)-1-Butyl-4-(2-oxopropylidene)-2,3,4,5-tetrahydro-\
1<i>H</i>-1,5-benzodiazepin-2-one
;
_chemical_name_common     ?
_chemical_formula_moiety     'C16 H20 N2 O2'
_chemical_formula_sum     'C16 H20 N2 O2'
_chemical_formula_iupac     'C16 H20 N2 O2'
_chemical_formula_weight     272.34
_chemical_melting_point     ?
_space_group_crystal_system     triclinic
_space_group_name_H-M_alt     'P -1'
_space_group_name_Hall     '-P 1'
loop_
    _symmetry_equiv_pos_as_xyz
    'x, y, z'
    '-x, -y, -z'
_cell_length_a     9.1132(6)
_cell_length_b     12.6676(9)
_cell_length_c     12.8164(9)
_cell_angle_alpha     91.3440(10)
_cell_angle_beta     99.5370(10)
_cell_angle_gamma     96.3400(10)
_cell_volume     1448.87(17)
_cell_formula_units_Z     4
_cell_measurement_reflns_used     9901
_cell_measurement_theta_min     2.2361
_cell_measurement_theta_max     29.5896
_cell_measurement_temperature     100.(2)
_exptl_crystal_description     block
_exptl_crystal_colour     colourless
_exptl_crystal_size_max     0.339
_exptl_crystal_size_mid     0.285
_exptl_crystal_size_min     0.247
_exptl_crystal_density_diffrn     1.249
_exptl_crystal_density_meas     ?
_exptl_crystal_density_method     'not measured'
_exptl_crystal_F_000     584
_exptl_absorpt_coefficient_mu     0.083
_exptl_absorpt_correction_type     multi-scan
_exptl_absorpt_process_details
;
(<i>TWINABS</i>; Sheldrick, 2009)
;
_exptl_absorpt_correction_T_min     0.97
_exptl_absorpt_correction_T_max     0.98
_exptl_special_details
;
The diffraction data were obtained from 3 sets of 400 frames,
each of width 0.5\% in \w, colllected at \f = 0.00,
90.00 and 180.00\% and 2 sets of 800 frames, each of
width 0.45\% in \f, collected at \w = --30.00 and 210.00\%.
The scan time was 20 sec/frame. Analysis of 641 reflections
having I/\s(I) > 13 and chosen from the full data set with
<i>CELL_NOW</i> (Sheldrick, 2008) showed the crystal to belong
to the triclinic system and to be twinned by a 180\% rotation about
the reciprocal axis [111]. The raw data were processed using the
multi-component version of <i>SAINT</i> under control of the
two-component orientation file generated by <i>CELL_NOW</i>.
;
_diffrn_ambient_temperature     100(2)
_diffrn_source     'fine-focus sealed tube'
_diffrn_radiation_type     MoK\a
_diffrn_radiation_wavelength     0.71073
_diffrn_radiation_monochromator     graphite
_diffrn_measurement_device_type     'Bruker SMART APEX CCD'
_diffrn_measurement_method     '\f and \w scans'
_diffrn_detector_area_resol_mean     8.3333
_diffrn_reflns_number     51542
_diffrn_reflns_av_R_equivalents     0.0288
_diffrn_reflns_av_unetI/netI     0.0454
_diffrn_reflns_theta_min     1.613
_diffrn_reflns_theta_max     29.666
_diffrn_reflns_theta_full     29.000
_diffrn_measured_fraction_theta_max     0.971
_diffrn_measured_fraction_theta_full     0.996
_diffrn_reflns_limit_h_min     -12
_diffrn_reflns_limit_h_max     12
_diffrn_reflns_limit_k_min     -17
_diffrn_reflns_limit_k_max     17
_diffrn_reflns_limit_l_min     -17
_diffrn_reflns_limit_l_max     17
_refine_special_details
;
Refinement of F^2^ against ALL reflections.  The weighted R-factor wR and
goodness of fit S are based on F^2^, conventional R-factors R are based
on F, with F set to zero for negative F^2^. The threshold expression of
F^2^ > 2sigma(F^2^) is used only for calculating R-factors(gt) etc. and is
not relevant to the choice of reflections for refinement.  R-factors based
on F^2^ are statistically about twice as large as those based on F, and R-
factors based on ALL data will be even larger. Refined as a 2-component
twin. Individual refinement of the H-atoms attached to C28 did not give a
satisfactory geometry so these were included as riding contributions in
idealized positions.
;
_reflns_number_total     51542
_reflns_number_gt     40020
_reflns_threshold_expression     'I > 2\s(I)'
_refine_ls_structure_factor_coef     Fsqd
_refine_ls_matrix_type     full
_refine_ls_R_factor_all     0.0579
_refine_ls_R_factor_gt     0.0454
_refine_ls_wR_factor_gt     0.1261
_refine_ls_wR_factor_ref     0.1328
_refine_ls_goodness_of_fit_ref     1.083
_refine_ls_restrained_S_all     1.083
_refine_ls_number_reflns     51542
_refine_ls_number_parameters     511
_refine_ls_number_restraints     0
_refine_ls_hydrogen_treatment     mixed
_refine_ls_weighting_scheme     calc
_refine_ls_weighting_details
              'w=1/[\s^2^(Fo^2^)+(0.0752P)^2^+0.0382P] where P=(Fo^2^+2Fc^2^)/3'
_atom_sites_solution_hydrogens     mixed
_atom_sites_solution_primary     direct
_atom_sites_solution_secondary     difmap
_refine_ls_shift/su_max     0.001
_refine_ls_shift/su_mean     0.000
_refine_diff_density_max     0.408
_refine_diff_density_min     -0.320
_refine_ls_extinction_method     none
_refine_ls_extinction_coef     .
loop_
    _atom_type_symbol
    _atom_type_description
    _atom_type_scat_dispersion_real
    _atom_type_scat_dispersion_imag
    _atom_type_scat_source
    'C' 'C' 0.0033 0.0016
                         'International Tables Vol C Tables 4.2.6.8 and 6.1.1.4'
    'H' 'H' 0.0000 0.0000
                         'International Tables Vol C Tables 4.2.6.8 and 6.1.1.4'
    'N' 'N' 0.0061 0.0033
                         'International Tables Vol C Tables 4.2.6.8 and 6.1.1.4'
    'O' 'O' 0.0106 0.0060
                         'International Tables Vol C Tables 4.2.6.8 and 6.1.1.4'
_computing_data_collection
;
<i>APEX3</i> (Bruker, 2016)
;
_computing_cell_refinement
;
<i>SAINT</i> (Bruker, 2016)
;
_computing_data_reduction     '<i>SAINT</i>'
_computing_structure_solution
;
<i>SHELXT</i> (Sheldrick, 2015<i>a</i>)
;
_computing_structure_refinement
;
<i>SHELXL2018</i> (Sheldrick, 2015<i>b</i>)
;
_computing_molecular_graphics
;
<i>DIAMOND</i> (Brandenburg & Putz, 2012)
;
_computing_publication_material
;
<i>SHELXTL</i> (Sheldrick, 2008)
;
loop_
    _atom_site_type_symbol
    _atom_site_label
    _atom_site_fract_x
    _atom_site_fract_y
    _atom_site_fract_z
    _atom_site_U_iso_or_equiv
    _atom_site_adp_type
    _atom_site_calc_flag
    _atom_site_occupancy
    _atom_site_disorder_assembly
    _atom_site_disorder_group
    O O1 0.72177(11) 0.04051(8) 0.54430(7) 0.0238(2) Uani d 1 . .
    O O2 0.56968(10) 0.43831(7) 0.35257(7) 0.0215(2) Uani d 1 . .
    N N1 0.72935(12) 0.28280(9) 0.33604(8) 0.0158(2) Uani d 1 . .
    H H1 0.7127(18) 0.3534(13) 0.3296(12) 0.032(4) Uiso d 1 . .
    N N2 0.89478(12) 0.13227(8) 0.46108(8) 0.0165(2) Uani d 1 . .
    C C1 0.93805(14) 0.17354(10) 0.36609(9) 0.0157(3) Uani d 1 . .
    C C2 1.06770(15) 0.14365(11) 0.33411(10) 0.0185(3) Uani d 1 . .
    H H2 1.1192(17) 0.0914(12) 0.3745(11) 0.023(4) Uiso d 1 . .
    C C3 1.11875(15) 0.18668(11) 0.24671(11) 0.0204(3) Uani d 1 . .
    H H3 1.2087(17) 0.1646(11) 0.2263(11) 0.023(4) Uiso d 1 . .
    C C4 1.04086(15) 0.26135(11) 0.18968(11) 0.0208(3) Uani d 1 . .
    H H4 1.0748(17) 0.2907(12) 0.1285(12) 0.023(4) Uiso d 1 . .
    C C5 0.91218(15) 0.29138(11) 0.21946(10) 0.0185(3) Uani d 1 . .
    H H5 0.8544(18) 0.3453(12) 0.1809(12) 0.026(4) Uiso d 1 . .
    C C6 0.85894(14) 0.24746(10) 0.30730(9) 0.0155(3) Uani d 1 . .
    C C7 0.61586(14) 0.22068(10) 0.36742(9) 0.0151(3) Uani d 1 . .
    C C8 0.63211(15) 0.10416(10) 0.37404(10) 0.0178(3) Uani d 1 . .
    H H8A 0.6596(17) 0.0781(12) 0.3060(11) 0.023(4) Uiso d 1 . .
    H H8B 0.5373(17) 0.0641(12) 0.3867(11) 0.023(4) Uiso d 1 . .
    C C9 0.75241(15) 0.08784(10) 0.46686(10) 0.0169(3) Uani d 1 . .
    C C10 0.49225(14) 0.26264(10) 0.39233(9) 0.0162(3) Uani d 1 . .
    H H10 0.4120(17) 0.2170(12) 0.4145(11) 0.023(4) Uiso d 1 . .
    C C11 0.47391(14) 0.37296(10) 0.38320(9) 0.0171(3) Uani d 1 . .
    C C12 0.33482(16) 0.41213(12) 0.41142(12) 0.0235(3) Uani d 1 . .
    H H12A 0.243(2) 0.3606(15) 0.3887(14) 0.046(5) Uiso d 1 . .
    H H12B 0.321(2) 0.4819(14) 0.3787(13) 0.038(5) Uiso d 1 . .
    H H12C 0.348(2) 0.4220(14) 0.4879(14) 0.045(5) Uiso d 1 . .
    C C13 1.01107(16) 0.13553(11) 0.55643(10) 0.0214(3) Uani d 1 . .
    H H13A 1.086(2) 0.0890(13) 0.5451(13) 0.038(5) Uiso d 1 . .
    H H13B 0.9588(16) 0.1036(11) 0.6123(11) 0.019(4) Uiso d 1 . .
    C C14 1.08024(16) 0.24803(11) 0.59066(11) 0.0214(3) Uani d 1 . .
    H H14A 1.1376(17) 0.2780(12) 0.5385(11) 0.023(4) Uiso d 1 . .
    H H14B 1.1531(19) 0.2442(12) 0.6570(13) 0.031(4) Uiso d 1 . .
    C C15 0.96927(17) 0.32465(11) 0.60967(12) 0.0246(3) Uani d 1 . .
    H H15A 0.899(2) 0.3314(13) 0.5431(13) 0.038(5) Uiso d 1 . .
    H H15B 0.9065(19) 0.2921(13) 0.6622(13) 0.036(4) Uiso d 1 . .
    C C16 1.0457(2) 0.43481(13) 0.64748(14) 0.0331(4) Uani d 1 . .
    H H16A 1.109(2) 0.4651(14) 0.5958(14) 0.045(5) Uiso d 1 . .
    H H16B 1.113(2) 0.4355(15) 0.7181(15) 0.051(5) Uiso d 1 . .
    H H16C 0.973(2) 0.4854(15) 0.6559(13) 0.044(5) Uiso d 1 . .
    O O3 0.58897(11) 0.87290(7) -0.13509(7) 0.0202(2) Uani d 1 . .
    O O4 0.79438(11) 0.48603(7) 0.05767(7) 0.0237(2) Uani d 1 . .
    N N3 0.63297(12) 0.64210(9) 0.08256(8) 0.0159(2) Uani d 1 . .
    H H3A 0.690(2) 0.5925(14) 0.1094(13) 0.035(5) Uiso d 1 . .
    N N4 0.58830(12) 0.86428(8) 0.04194(8) 0.0145(2) Uani d 1 . .
    C C17 0.54349(14) 0.81037(10) 0.13050(9) 0.0148(3) Uani d 1 . .
    C C18 0.47824(15) 0.86709(11) 0.20216(10) 0.0182(3) Uani d 1 . .
    H H18 0.4569(16) 0.9382(12) 0.1862(11) 0.020(4) Uiso d 1 . .
    C C19 0.44752(16) 0.82329(11) 0.29503(10) 0.0218(3) Uani d 1 . .
    H H19 0.4001(18) 0.8658(12) 0.3443(12) 0.028(4) Uiso d 1 . .
    C C20 0.48108(16) 0.72094(11) 0.31750(10) 0.0216(3) Uani d 1 . .
    H H20 0.4601(18) 0.6882(12) 0.3839(12) 0.028(4) Uiso d 1 . .
    C C21 0.54102(15) 0.66222(11) 0.24625(10) 0.0189(3) Uani d 1 . .
    H H21 0.5639(17) 0.5889(12) 0.2591(11) 0.025(4) Uiso d 1 . .
    C C22 0.57102(14) 0.70569(10) 0.15174(9) 0.0152(3) Uani d 1 . .
    C C23 0.59693(14) 0.63618(10) -0.02420(9) 0.0157(3) Uani d 1 . .
    C C24 0.48707(15) 0.70842(10) -0.07315(10) 0.0169(3) Uani d 1 . .
    H H24A 0.4620(17) 0.6921(11) -0.1483(12) 0.022(4) Uiso d 1 . .
    H H24B 0.3985(17) 0.7000(11) -0.0395(11) 0.018(4) Uiso d 1 . .
    C C25 0.55790(13) 0.82264(10) -0.05945(10) 0.0152(3) Uani d 1 . .
    C C26 0.65922(15) 0.56812(10) -0.08471(10) 0.0180(3) Uani d 1 . .
    H H26 0.6285(17) 0.5668(11) -0.1622(11) 0.020(4) Uiso d 1 . .
    C C27 0.76044(14) 0.49577(10) -0.03993(11) 0.0198(3) Uani d 1 . .
    C C28 0.82882(17) 0.42914(12) -0.11377(12) 0.0292(3) Uani d 1 . .
    H H28A 0.773193 0.430696 -0.185929 0.044 Uiso calc 1 . .
    H H28B 0.824151 0.355681 -0.091077 0.044 Uiso calc 1 . .
    H H28C 0.933585 0.457712 -0.112321 0.044 Uiso calc 1 . .
    C C29 0.68172(15) 0.96788(10) 0.06506(11) 0.0178(3) Uani d 1 . .
    H H29A 0.6920(15) 0.9984(11) -0.0031(11) 0.013(3) Uiso d 1 . .
    H H29B 0.6320(16) 1.0178(11) 0.1058(11) 0.018(4) Uiso d 1 . .
    C C30 0.83516(15) 0.95516(11) 0.12782(11) 0.0189(3) Uani d 1 . .
    H H30A 0.8940(17) 1.0277(12) 0.1407(11) 0.025(4) Uiso d 1 . .
    H H30B 0.8225(17) 0.9296(11) 0.2017(11) 0.021(4) Uiso d 1 . .
    C C31 0.92392(15) 0.88366(11) 0.07175(12) 0.0223(3) Uani d 1 . .
    H H31A 0.9269(17) 0.9081(12) -0.0022(12) 0.026(4) Uiso d 1 . .
    H H31B 0.8703(18) 0.8104(13) 0.0616(12) 0.028(4) Uiso d 1 . .
    C C32 1.08216(17) 0.87977(14) 0.13147(14) 0.0300(3) Uani d 1 . .
    H H32A 1.080(2) 0.8497(14) 0.2012(15) 0.045(5) Uiso d 1 . .
    H H32B 1.1370(19) 0.9530(14) 0.1406(12) 0.034(4) Uiso d 1 . .
    H H32C 1.1392(19) 0.8371(13) 0.0902(13) 0.038(5) Uiso d 1 . .
loop_
    _atom_site_aniso_label
    _atom_site_aniso_U_11
    _atom_site_aniso_U_22
    _atom_site_aniso_U_33
    _atom_site_aniso_U_12
    _atom_site_aniso_U_13
    _atom_site_aniso_U_23
    O1 0.0278(5) 0.0238(5) 0.0237(5) 0.0096(4) 0.0103(4) 0.0092(4)
    O2 0.0236(5) 0.0172(5) 0.0250(5) 0.0042(4) 0.0056(4) 0.0058(4)
    N1 0.0169(5) 0.0140(5) 0.0174(5) 0.0042(4) 0.0037(4) 0.0030(4)
    N2 0.0200(6) 0.0153(5) 0.0140(5) 0.0031(4) 0.0011(4) 0.0020(4)
    C1 0.0178(6) 0.0144(6) 0.0138(6) 0.0003(5) 0.0010(5) -0.0004(5)
    C2 0.0174(6) 0.0151(6) 0.0219(7) 0.0024(5) -0.0002(5) -0.0013(5)
    C3 0.0162(6) 0.0208(7) 0.0239(7) -0.0001(5) 0.0044(5) -0.0056(5)
    C4 0.0212(7) 0.0220(7) 0.0184(6) -0.0035(5) 0.0050(5) -0.0009(5)
    C5 0.0199(6) 0.0176(7) 0.0168(6) 0.0005(5) 0.0006(5) 0.0014(5)
    C6 0.0152(6) 0.0149(6) 0.0159(6) 0.0013(5) 0.0019(5) -0.0015(5)
    C7 0.0176(6) 0.0156(6) 0.0112(5) 0.0020(5) -0.0006(5) 0.0010(5)
    C8 0.0192(6) 0.0150(6) 0.0192(6) 0.0015(5) 0.0036(5) 0.0008(5)
    C9 0.0220(7) 0.0123(6) 0.0181(6) 0.0065(5) 0.0056(5) 0.0006(5)
    C10 0.0164(6) 0.0167(6) 0.0150(6) 0.0015(5) 0.0015(5) 0.0014(5)
    C11 0.0192(6) 0.0196(7) 0.0123(6) 0.0040(5) 0.0007(5) 0.0009(5)
    C12 0.0220(7) 0.0217(7) 0.0282(8) 0.0067(6) 0.0061(6) -0.0003(6)
    C13 0.0241(7) 0.0225(7) 0.0169(6) 0.0073(6) -0.0019(6) 0.0028(5)
    C14 0.0189(7) 0.0242(7) 0.0198(7) 0.0021(5) -0.0001(6) -0.0001(5)
    C15 0.0246(7) 0.0225(7) 0.0254(7) 0.0026(6) 0.0013(6) -0.0023(6)
    C16 0.0341(9) 0.0256(8) 0.0373(9) 0.0006(7) 0.0024(8) -0.0083(7)
    O3 0.0272(5) 0.0192(5) 0.0164(4) 0.0063(4) 0.0071(4) 0.0050(4)
    O4 0.0235(5) 0.0206(5) 0.0277(5) 0.0055(4) 0.0039(4) 0.0050(4)
    N3 0.0187(5) 0.0137(5) 0.0155(5) 0.0040(4) 0.0016(4) 0.0022(4)
    N4 0.0161(5) 0.0137(5) 0.0139(5) 0.0013(4) 0.0028(4) 0.0030(4)
    C17 0.0141(6) 0.0161(6) 0.0134(6) -0.0004(5) 0.0014(5) 0.0028(5)
    C18 0.0182(6) 0.0169(7) 0.0192(6) 0.0017(5) 0.0028(5) 0.0006(5)
    C19 0.0222(7) 0.0262(8) 0.0172(6) 0.0012(6) 0.0059(6) -0.0024(5)
    C20 0.0236(7) 0.0259(7) 0.0141(6) -0.0027(6) 0.0032(5) 0.0031(5)
    C21 0.0204(7) 0.0178(7) 0.0165(6) -0.0013(5) -0.0005(5) 0.0032(5)
    C22 0.0134(6) 0.0164(6) 0.0145(6) 0.0001(5) 0.0003(5) 0.0002(5)
    C23 0.0157(6) 0.0131(6) 0.0171(6) -0.0018(5) 0.0014(5) 0.0025(5)
    C24 0.0171(6) 0.0178(7) 0.0148(6) 0.0017(5) -0.0002(5) 0.0008(5)
    C25 0.0136(6) 0.0162(6) 0.0168(6) 0.0060(5) 0.0023(5) 0.0027(5)
    C26 0.0196(6) 0.0165(6) 0.0174(6) -0.0010(5) 0.0034(5) 0.0003(5)
    C27 0.0159(6) 0.0154(6) 0.0271(7) -0.0025(5) 0.0043(5) -0.0005(5)
    C28 0.0256(7) 0.0271(8) 0.0362(8) 0.0070(6) 0.0071(6) -0.0053(6)
    C29 0.0202(6) 0.0132(6) 0.0206(6) 0.0013(5) 0.0056(5) 0.0016(5)
    C30 0.0185(6) 0.0180(7) 0.0191(6) -0.0017(5) 0.0024(5) 0.0002(5)
    C31 0.0185(7) 0.0195(7) 0.0289(8) 0.0015(5) 0.0047(6) 0.0005(6)
    C32 0.0204(7) 0.0333(9) 0.0368(9) 0.0054(7) 0.0036(7) 0.0089(7)
_geom_special_details
;
 All esds (except the esd in the dihedral angle between two l.s. planes)
 are estimated using the full covariance matrix.  The cell esds are taken
 into account individually in the estimation of esds in distances, angles
 and torsion angles; correlations between esds in cell parameters are only
 used when they are defined by crystal symmetry.  An approximate (isotropic)
 treatment of cell esds is used for estimating esds involving l.s. planes.
;
loop_
    _geom_bond_atom_site_label_1
    _geom_bond_atom_site_label_2
    _geom_bond_site_symmetry_2
    _geom_bond_distance
    _geom_bond_publ_flag
    O1 C9 . 1.2269(14) ?
    O2 C11 . 1.2532(15) ?
    N1 C7 . 1.3504(16) ?
    N1 C6 . 1.4086(15) ?
    N1 H1 . 0.927(17) ?
    N2 C9 . 1.3704(16) ?
    N2 C1 . 1.4333(15) ?
    N2 C13 . 1.4755(17) ?
    C1 C2 . 1.3998(17) ?
    C1 C6 . 1.4023(18) ?
    C2 C3 . 1.3833(18) ?
    C2 H2 . 0.964(15) ?
    C3 C4 . 1.3935(19) ?
    C3 H3 . 0.968(15) ?
    C4 C5 . 1.3804(18) ?
    C4 H4 . 0.958(14) ?
    C5 C6 . 1.4012(17) ?
    C5 H5 . 0.998(16) ?
    C7 C10 . 1.3772(17) ?
    C7 C8 . 1.5025(17) ?
    C8 C9 . 1.5131(19) ?
    C8 H8A . 1.005(14) ?
    C8 H8B . 0.992(15) ?
    C10 C11 . 1.4309(17) ?
    C10 H10 . 0.966(15) ?
    C11 C12 . 1.5054(18) ?
    C12 H12A . 0.999(19) ?
    C12 H12B . 0.999(17) ?
    C12 H12C . 0.971(18) ?
    C13 C14 . 1.5170(19) ?
    C13 H13A . 0.979(17) ?
    C13 H13B . 0.993(13) ?
    C14 C15 . 1.5204(19) ?
    C14 H14A . 0.974(14) ?
    C14 H14B . 0.994(17) ?
    C15 C16 . 1.520(2) ?
    C15 H15A . 0.990(18) ?
    C15 H15B . 1.020(16) ?
    C16 H16A . 1.005(18) ?
    C16 H16B . 1.00(2) ?
    C16 H16C . 0.986(19) ?
    O3 C25 . 1.2271(14) ?
    O4 C27 . 1.2503(16) ?
    N3 C23 . 1.3515(16) ?
    N3 C22 . 1.4095(15) ?
    N3 H3A . 0.898(17) ?
    N4 C25 . 1.3637(15) ?
    N4 C17 . 1.4316(14) ?
    N4 C29 . 1.4786(16) ?
    C17 C18 . 1.3993(17) ?
    C17 C22 . 1.4011(17) ?
    C18 C19 . 1.3820(18) ?
    C18 H18 . 0.961(14) ?
    C19 C20 . 1.3905(19) ?
    C19 H19 . 1.001(15) ?
    C20 C21 . 1.3816(18) ?
    C20 H20 . 0.993(14) ?
    C21 C22 . 1.3974(16) ?
    C21 H21 . 0.986(15) ?
    C23 C26 . 1.3746(17) ?
    C23 C24 . 1.5014(17) ?
    C24 C25 . 1.5118(18) ?
    C24 H24A . 0.964(15) ?
    C24 H24B . 0.974(14) ?
    C26 C27 . 1.4339(18) ?
    C26 H26 . 0.986(14) ?
    C27 C28 . 1.5068(18) ?
    C28 H28A . 0.9800 ?
    C28 H28B . 0.9800 ?
    C28 H28C . 0.9800 ?
    C29 C30 . 1.5203(19) ?
    C29 H29A . 0.977(13) ?
    C29 H29B . 1.002(14) ?
    C30 C31 . 1.5215(18) ?
    C30 H30A . 1.007(16) ?
    C30 H30B . 1.028(14) ?
    C31 C32 . 1.523(2) ?
    C31 H31A . 1.008(14) ?
    C31 H31B . 0.995(16) ?
    C32 H32A . 0.982(17) ?
    C32 H32B . 0.998(18) ?
    C32 H32C . 0.990(17) ?
loop_
    _geom_contact_atom_site_label_1
    _geom_contact_atom_site_label_2
    _geom_contact_distance
    _geom_contact_site_symmetry_1
    _geom_contact_site_symmetry_2
    _geom_contact_publ_flag
    O1 H19 2.328(16) . 2_666 yes
    O1 H13A 2.878(18) . 2_756 yes
    O1 H2 2.468(15) . 2_756 yes
    O1 H13B 2.242(15) . . yes
    O1 H8B 2.858(15) . 2_656 yes
    O2 H21 2.277(15) . . yes
    O2 H12C 2.627(18) . 2_666 yes
    O2 H1 1.834(17) . . yes
    O2 H26 2.780(14) . 2_665 yes
    O3 H18 2.556(15) . 2_675 yes
    O3 H3 2.424(15) . 2_765 yes
    O3 H29B 2.637(15) . 2_675 yes
    O3 H29A 2.300(14) . . yes
    O4 H3A 1.901(18) . . yes
    O4 H24B 2.761(14) . 2_665 yes
    O4 H5 2.456(15) . . yes
    O4 H28C 2.48 . 2_765 yes
    N1 H24A 2.775(15) . 2_665 yes
    N1 H15A 2.858(17) . . yes
    N2 H13A 2.828(16) . 2_756 yes
    N2 H15A 2.704(16) . . yes
    N3 H31B 2.915(17) . . yes
    N4 H31B 2.705(17) . . yes
    C1 H8A 2.669(16) . . yes
    C1 H14A 2.818(15) . . yes
    C2 H13A 2.790(16) . . yes
    C2 H30A 2.970(14) . 1_545 yes
    C3 H12A 2.833(19) . 1_655 yes
    C3 H30A 2.852(15) . 1_545 yes
    C6 H8A 2.652(15) . . yes
    C9 H13A 2.828(17) . 2_756 yes
    C10 H20 2.871(15) . 2_666 yes
    C11 H1 2.424(17) . . yes
    C11 H26 2.976(14) . 2_665 yes
    C13 H2 2.746(15) . . yes
    C17 H24B 2.635(14) . . yes
    C17 H30B 2.810(15) . . yes
    C18 H29B 2.688(14) . . yes
    C21 H14B 2.961(17) . 2_766 yes
    C21 H28A 2.94 . 2_665 yes
    C22 H24B 2.679(14) . . yes
    C25 H29B 2.815(14) . 2_675 yes
    C26 H4 2.988(16) . 2_765 yes
    C27 H3A 2.459(17) . . yes
    C29 H18 2.768(15) . . yes
    H1 H5 2.48(2) . . yes
    H2 H13A 2.26(2) . . yes
    H2 H13B 2.51(2) . 2_756 yes
    H3A H21 2.39(2) . . yes
    H8B H10 2.40(2) . . yes
    H10 H12A 2.50(2) . . yes
    H12A H14A 2.49(2) . 1_455 yes
    H13B H32A 2.54(2) . 2_766 yes
    H13B H15B 2.57(2) . . yes
    H14A H16A 2.52(2) . . yes
    H15B H32A 2.54(2) . 2_766 yes
    H18 H29B 2.21(2) . . yes
    H24A H26 2.34(2) . . yes
    H26 H28A 2.33 . . yes
    H28B H32C 2.50 . 2_765 yes
    H29A H31A 2.54(2) . . yes
    H29A H32B 2.58(2) . 2_775 yes
    H30A H32B 2.50(2) . . yes
    H31A H31A 2.55(2) . 2_775 yes
    H31A H32B 2.57(2) . 2_775 yes
    H32C H28B 2.50 . 2_765 yes
loop_
    _geom_angle_atom_site_label_1
    _geom_angle_atom_site_label_2
    _geom_angle_atom_site_label_3
    _geom_angle_site_symmetry_1
    _geom_angle_site_symmetry_3
    _geom_angle
    _geom_angle_publ_flag
    C7 N1 C6 . . 125.71(11) ?
    C7 N1 H1 . . 113.8(10) ?
    C6 N1 H1 . . 120.3(10) ?
    C9 N2 C1 . . 123.36(10) ?
    C9 N2 C13 . . 118.67(10) ?
    C1 N2 C13 . . 117.95(10) ?
    C2 C1 C6 . . 118.91(11) ?
    C2 C1 N2 . . 119.06(11) ?
    C6 C1 N2 . . 121.94(10) ?
    C3 C2 C1 . . 120.99(12) ?
    C3 C2 H2 . . 121.3(8) ?
    C1 C2 H2 . . 117.7(8) ?
    C2 C3 C4 . . 119.77(12) ?
    C2 C3 H3 . . 119.3(8) ?
    C4 C3 H3 . . 121.0(8) ?
    C5 C4 C3 . . 120.16(12) ?
    C5 C4 H4 . . 119.6(9) ?
    C3 C4 H4 . . 120.2(9) ?
    C4 C5 C6 . . 120.43(13) ?
    C4 C5 H5 . . 122.2(8) ?
    C6 C5 H5 . . 117.4(8) ?
    C5 C6 C1 . . 119.73(11) ?
    C5 C6 N1 . . 118.21(11) ?
    C1 C6 N1 . . 122.02(11) ?
    N1 C7 C10 . . 121.39(11) ?
    N1 C7 C8 . . 116.55(11) ?
    C10 C7 C8 . . 122.07(11) ?
    C7 C8 C9 . . 109.20(11) ?
    C7 C8 H8A . . 108.7(8) ?
    C9 C8 H8A . . 110.6(9) ?
    C7 C8 H8B . . 110.3(9) ?
    C9 C8 H8B . . 107.5(8) ?
    H8A C8 H8B . . 110.5(12) ?
    O1 C9 N2 . . 122.40(12) ?
    O1 C9 C8 . . 121.18(11) ?
    N2 C9 C8 . . 116.38(11) ?
    C7 C10 C11 . . 122.38(12) ?
    C7 C10 H10 . . 120.3(9) ?
    C11 C10 H10 . . 117.3(9) ?
    O2 C11 C10 . . 122.32(11) ?
    O2 C11 C12 . . 118.72(12) ?
    C10 C11 C12 . . 118.95(12) ?
    C11 C12 H12A . . 112.7(10) ?
    C11 C12 H12B . . 109.2(10) ?
    H12A C12 H12B . . 110.0(15) ?
    C11 C12 H12C . . 108.3(11) ?
    H12A C12 H12C . . 107.4(14) ?
    H12B C12 H12C . . 109.1(15) ?
    N2 C13 C14 . . 112.25(11) ?
    N2 C13 H13A . . 110.0(10) ?
    C14 C13 H13A . . 112.2(10) ?
    N2 C13 H13B . . 105.2(8) ?
    C14 C13 H13B . . 110.1(8) ?
    H13A C13 H13B . . 106.6(12) ?
    C13 C14 C15 . . 114.98(12) ?
    C13 C14 H14A . . 110.6(9) ?
    C15 C14 H14A . . 107.9(9) ?
    C13 C14 H14B . . 107.6(9) ?
    C15 C14 H14B . . 109.0(9) ?
    H14A C14 H14B . . 106.4(13) ?
    C16 C15 C14 . . 112.47(13) ?
    C16 C15 H15A . . 108.2(10) ?
    C14 C15 H15A . . 109.5(10) ?
    C16 C15 H15B . . 111.8(9) ?
    C14 C15 H15B . . 108.1(9) ?
    H15A C15 H15B . . 106.6(14) ?
    C15 C16 H16A . . 111.0(11) ?
    C15 C16 H16B . . 113.0(11) ?
    H16A C16 H16B . . 107.2(16) ?
    C15 C16 H16C . . 112.3(11) ?
    H16A C16 H16C . . 107.2(14) ?
    H16B C16 H16C . . 105.7(14) ?
    C23 N3 C22 . . 125.86(11) ?
    C23 N3 H3A . . 114.1(10) ?
    C22 N3 H3A . . 119.2(10) ?
    C25 N4 C17 . . 123.89(10) ?
    C25 N4 C29 . . 119.17(10) ?
    C17 N4 C29 . . 116.80(10) ?
    C18 C17 C22 . . 118.86(11) ?
    C18 C17 N4 . . 118.36(11) ?
    C22 C17 N4 . . 122.65(10) ?
    C19 C18 C17 . . 121.09(12) ?
    C19 C18 H18 . . 120.4(8) ?
    C17 C18 H18 . . 118.5(8) ?
    C18 C19 C20 . . 119.57(12) ?
    C18 C19 H19 . . 119.0(8) ?
    C20 C19 H19 . . 121.4(8) ?
    C21 C20 C19 . . 120.30(12) ?
    C21 C20 H20 . . 118.9(9) ?
    C19 C20 H20 . . 120.7(9) ?
    C20 C21 C22 . . 120.39(13) ?
    C20 C21 H21 . . 122.3(8) ?
    C22 C21 H21 . . 117.3(8) ?
    C21 C22 C17 . . 119.69(11) ?
    C21 C22 N3 . . 117.74(11) ?
    C17 C22 N3 . . 122.54(11) ?
    N3 C23 C26 . . 121.48(12) ?
    N3 C23 C24 . . 116.67(11) ?
    C26 C23 C24 . . 121.85(11) ?
    C23 C24 C25 . . 109.99(10) ?
    C23 C24 H24A . . 109.3(9) ?
    C25 C24 H24A . . 106.8(9) ?
    C23 C24 H24B . . 109.5(8) ?
    C25 C24 H24B . . 109.8(8) ?
    H24A C24 H24B . . 111.4(13) ?
    O3 C25 N4 . . 122.76(11) ?
    O3 C25 C24 . . 121.48(11) ?
    N4 C25 C24 . . 115.73(10) ?
    C23 C26 C27 . . 123.00(12) ?
    C23 C26 H26 . . 118.0(8) ?
    C27 C26 H26 . . 118.9(8) ?
    O4 C27 C26 . . 122.69(11) ?
    O4 C27 C28 . . 118.82(12) ?
    C26 C27 C28 . . 118.50(12) ?
    C27 C28 H28A . . 109.5 ?
    C27 C28 H28B . . 109.5 ?
    H28A C28 H28B . . 109.5 ?
    C27 C28 H28C . . 109.5 ?
    H28A C28 H28C . . 109.5 ?
    H28B C28 H28C . . 109.5 ?
    N4 C29 C30 . . 111.51(10) ?
    N4 C29 H29A . . 106.9(8) ?
    C30 C29 H29A . . 110.2(8) ?
    N4 C29 H29B . . 111.1(8) ?
    C30 C29 H29B . . 108.8(8) ?
    H29A C29 H29B . . 108.2(11) ?
    C29 C30 C31 . . 113.61(11) ?
    C29 C30 H30A . . 108.1(9) ?
    C31 C30 H30A . . 108.5(8) ?
    C29 C30 H30B . . 108.9(8) ?
    C31 C30 H30B . . 112.1(8) ?
    H30A C30 H30B . . 105.2(11) ?
    C30 C31 C32 . . 112.70(13) ?
    C30 C31 H31A . . 109.6(8) ?
    C32 C31 H31A . . 110.4(9) ?
    C30 C31 H31B . . 109.8(9) ?
    C32 C31 H31B . . 109.4(9) ?
    H31A C31 H31B . . 104.6(12) ?
    C31 C32 H32A . . 110.7(11) ?
    C31 C32 H32B . . 109.7(10) ?
    H32A C32 H32B . . 109.6(14) ?
    C31 C32 H32C . . 110.6(10) ?
    H32A C32 H32C . . 109.8(14) ?
    H32B C32 H32C . . 106.4(13) ?
loop_
    _geom_torsion_atom_site_label_1
    _geom_torsion_atom_site_label_2
    _geom_torsion_atom_site_label_3
    _geom_torsion_atom_site_label_4
    _geom_torsion_site_symmetry_1
    _geom_torsion_site_symmetry_2
    _geom_torsion_site_symmetry_3
    _geom_torsion_site_symmetry_4
    _geom_torsion
    _geom_torsion_publ_flag
    C9 N2 C1 C2 . . . . -131.39(13) ?
    C13 N2 C1 C2 . . . . 46.95(15) ?
    C9 N2 C1 C6 . . . . 52.13(16) ?
    C13 N2 C1 C6 . . . . -129.53(13) ?
    C6 C1 C2 C3 . . . . 0.67(19) ?
    N2 C1 C2 C3 . . . . -175.92(11) ?
    C1 C2 C3 C4 . . . . 0.34(19) ?
    C2 C3 C4 C5 . . . . -0.78(19) ?
    C3 C4 C5 C6 . . . . 0.20(19) ?
    C4 C5 C6 C1 . . . . 0.82(19) ?
    C4 C5 C6 N1 . . . . 178.38(12) ?
    C2 C1 C6 C5 . . . . -1.24(18) ?
    N2 C1 C6 C5 . . . . 175.25(11) ?
    C2 C1 C6 N1 . . . . -178.70(11) ?
    N2 C1 C6 N1 . . . . -2.21(18) ?
    C7 N1 C6 C5 . . . . 138.62(13) ?
    C7 N1 C6 C1 . . . . -43.88(18) ?
    C6 N1 C7 C10 . . . . -178.93(12) ?
    C6 N1 C7 C8 . . . . 1.32(18) ?
    N1 C7 C8 C9 . . . . 70.83(13) ?
    C10 C7 C8 C9 . . . . -108.91(13) ?
    C1 N2 C9 O1 . . . . 170.18(11) ?
    C13 N2 C9 O1 . . . . -8.15(17) ?
    C1 N2 C9 C8 . . . . -12.36(16) ?
    C13 N2 C9 C8 . . . . 169.31(10) ?
    C7 C8 C9 O1 . . . . 113.48(13) ?
    C7 C8 C9 N2 . . . . -64.01(13) ?
    N1 C7 C10 C11 . . . . 2.17(19) ?
    C8 C7 C10 C11 . . . . -178.09(11) ?
    C7 C10 C11 O2 . . . . -0.45(19) ?
    C7 C10 C11 C12 . . . . 179.61(12) ?
    C9 N2 C13 C14 . . . . -121.28(12) ?
    C1 N2 C13 C14 . . . . 60.30(14) ?
    N2 C13 C14 C15 . . . . 55.44(16) ?
    C13 C14 C15 C16 . . . . 177.96(13) ?
    C25 N4 C17 C18 . . . . -133.96(13) ?
    C29 N4 C17 C18 . . . . 50.34(15) ?
    C25 N4 C17 C22 . . . . 50.23(17) ?
    C29 N4 C17 C22 . . . . -125.47(13) ?
    C22 C17 C18 C19 . . . . 3.05(19) ?
    N4 C17 C18 C19 . . . . -172.93(12) ?
    C17 C18 C19 C20 . . . . -0.4(2) ?
    C18 C19 C20 C21 . . . . -1.7(2) ?
    C19 C20 C21 C22 . . . . 1.1(2) ?
    C20 C21 C22 C17 . . . . 1.57(19) ?
    C20 C21 C22 N3 . . . . 179.63(12) ?
    C18 C17 C22 C21 . . . . -3.61(18) ?
    N4 C17 C22 C21 . . . . 172.18(11) ?
    C18 C17 C22 N3 . . . . 178.43(12) ?
    N4 C17 C22 N3 . . . . -5.78(19) ?
    C23 N3 C22 C21 . . . . 140.48(13) ?
    C23 N3 C22 C17 . . . . -41.51(19) ?
    C22 N3 C23 C26 . . . . -177.17(12) ?
    C22 N3 C23 C24 . . . . 3.50(18) ?
    N3 C23 C24 C25 . . . . 69.03(14) ?
    C26 C23 C24 C25 . . . . -110.29(13) ?
    C17 N4 C25 O3 . . . . 175.20(11) ?
    C29 N4 C25 O3 . . . . -9.19(17) ?
    C17 N4 C25 C24 . . . . -6.60(16) ?
    C29 N4 C25 C24 . . . . 169.00(10) ?
    C23 C24 C25 O3 . . . . 110.58(13) ?
    C23 C24 C25 N4 . . . . -67.64(13) ?
    N3 C23 C26 C27 . . . . 2.88(19) ?
    C24 C23 C26 C27 . . . . -177.82(11) ?
    C23 C26 C27 O4 . . . . 3.2(2) ?
    C23 C26 C27 C28 . . . . -176.60(12) ?
    C25 N4 C29 C30 . . . . -109.33(12) ?
    C17 N4 C29 C30 . . . . 66.58(13) ?
    N4 C29 C30 C31 . . . . 59.09(14) ?
    C29 C30 C31 C32 . . . . 174.97(12) ?
loop_
    _geom_hbond_atom_site_label_D
    _geom_hbond_atom_site_label_H
    _geom_hbond_atom_site_label_A
    _geom_hbond_site_symmetry_A
    _geom_hbond_distance_DH
    _geom_hbond_distance_HA
    _geom_hbond_distance_DA
    _geom_hbond_angle_DHA
    _geom_hbond_publ_flag
    N1 H1 O2 . 0.927(17) 1.834(17) 2.5998(14) 138.2(13) yes
    N3 H3A O4 . 0.898(17) 1.901(17) 2.6349(14) 137.6(14) yes
    C2 H2 O1 2_756 0.964(15) 2.469(16) 3.4235(17) 170.6(11) yes
    C3 H3 O3 2_765 0.968(15) 2.420(17) 3.3714(16) 166.0(11) yes
    C5 H5 O4 . 0.998(16) 2.456(15) 3.4086(17) 159.3(11) yes
    C18 H18 O3 2_675 0.961(14) 2.556(15) 3.5165(16) 176.4(11) yes
    C19 H19 O1 2_666 1.001(15) 2.330(15) 3.3273(15) 177.0(12) yes
    C21 H21 O2 . 0.986(15) 2.277(15) 3.1933(16) 154.1(11) yes
    C28 H28C O4 2_765 0.98 2.48 3.4342(18) 164 yes
    C12 H12A Cg1 1_455 0.999(19) 2.921(19) 3.9047(16) 167.8(13) yes
    C30 H30A Cg1 1_565 1.007(16) 2.903(15) 3.8016(15) 149.0(11) yes
_shelx_space_group_comment
;
The symmetry employed for this shelxl refinement is uniquely defined
by the following loop, which should always be used as a source of
symmetry information in preference to the above space-group names.
They are only intended as comments.
;
_shelx_estimated_absorpt_T_min     0.972
_shelx_estimated_absorpt_T_max     0.980
_iucr_refine_instructions_details
;
TITL jtm923_4_a.res in P-1
    jtm923_5.res
    created by SHELXL-2018/1 at 16:34:16 on 27-Feb-2018
REM Old TITL jtm923_4 in P-1
REM SHELXT solution in P-1
REM R1 0.108,  Rweak 0.004,  Alpha 0.028,  Orientation as input
REM Formula found by SHELXT:  C32 N4 O4
CELL  0.71073   9.1132  12.6676  12.8164   91.344   99.537   96.340
ZERR    4.000   0.0006   0.0009   0.0009    0.001    0.001    0.001
LATT  1
SFAC C H N O
UNIT 64 80 8 8
TEMP -173
SIZE 0.247 0.285 0.339
L.S. 5
BOND $H
LIST 4
CONF
HTAB N1 O2
EQIV $1 -x+2, -y, -z+1
HTAB C2 O1_$1
HTAB C5 O4
EQIV $2 -x+1, -y+1, -z+1
HTAB N3 O4
EQIV $3 -x+1, -y+2, -z
HTAB C18 O3_$3
HTAB C21 O2
EQIV $4 -x+2, -y+1, -z
HTAB C28 O4_$4
ACTA 58
FMAP 2
PLAN 5
WGHT    0.075200    0.038200
BASF   0.24950
FVAR       0.68175
O1    4    0.721773    0.040514    0.544295    11.00000    0.02780    0.02382 =
         0.02368    0.00920    0.01032    0.00964
O2    4    0.569679    0.438314    0.352570    11.00000    0.02358    0.01718 =
         0.02495    0.00581    0.00560    0.00419
N1    3    0.729345    0.282796    0.336040    11.00000    0.01689    0.01403 =
         0.01739    0.00304    0.00375    0.00418
H1    2    0.712734    0.353384    0.329647    11.00000    0.03153
N2    3    0.894781    0.132268    0.461083    11.00000    0.01999    0.01535 =
         0.01396    0.00199    0.00107    0.00307
C1    1    0.938052    0.173540    0.366091    11.00000    0.01783    0.01445 =
         0.01384   -0.00039    0.00095    0.00032
C2    1    1.067702    0.143648    0.334106    11.00000    0.01741    0.01510 =
         0.02192   -0.00133   -0.00016    0.00240
H2    2    1.119180    0.091411    0.374482    11.00000    0.02314
C3    1    1.118748    0.186678    0.246711    11.00000    0.01617    0.02082 =
         0.02388   -0.00563    0.00442   -0.00007
H3    2    1.208750    0.164580    0.226327    11.00000    0.02262
C4    1    1.040858    0.261352    0.189677    11.00000    0.02116    0.02199 =
         0.01842   -0.00089    0.00505   -0.00353
H4    2    1.074798    0.290733    0.128464    11.00000    0.02274
C5    1    0.912182    0.291380    0.219456    11.00000    0.01991    0.01757 =
         0.01684    0.00144    0.00064    0.00051
H5    2    0.854421    0.345257    0.180883    11.00000    0.02568
C6    1    0.858944    0.247456    0.307304    11.00000    0.01524    0.01491 =
         0.01589   -0.00151    0.00189    0.00128
C7    1    0.615856    0.220676    0.367416    11.00000    0.01760    0.01560 =
         0.01120    0.00103   -0.00061    0.00196
C8    1    0.632108    0.104162    0.374036    11.00000    0.01917    0.01499 =
         0.01924    0.00077    0.00360    0.00152
H8A   2    0.659634    0.078095    0.305958    11.00000    0.02328
H8B   2    0.537310    0.064076    0.386688    11.00000    0.02285
C9    1    0.752411    0.087842    0.466857    11.00000    0.02200    0.01227 =
         0.01815    0.00060    0.00562    0.00651
C10   1    0.492253    0.262636    0.392327    11.00000    0.01639    0.01667 =
         0.01501    0.00137    0.00147    0.00151
H10   2    0.411966    0.216999    0.414455    11.00000    0.02282
C11   1    0.473906    0.372958    0.383195    11.00000    0.01924    0.01957 =
         0.01234    0.00088    0.00071    0.00400
C12   1    0.334819    0.412133    0.411421    11.00000    0.02195    0.02175 =
         0.02823   -0.00026    0.00606    0.00669
H12A  2    0.243218    0.360592    0.388691    11.00000    0.04588
H12B  2    0.320969    0.481887    0.378694    11.00000    0.03822
H12C  2    0.348106    0.421968    0.487939    11.00000    0.04510
C13   1    1.011067    0.135530    0.556434    11.00000    0.02405    0.02253 =
         0.01687    0.00280   -0.00195    0.00726
H13A  2    1.086378    0.088975    0.545061    11.00000    0.03827
H13B  2    0.958806    0.103639    0.612281    11.00000    0.01947
C14   1    1.080245    0.248027    0.590664    11.00000    0.01891    0.02417 =
         0.01977   -0.00008   -0.00008    0.00213
H14A  2    1.137618    0.278047    0.538491    11.00000    0.02296
H14B  2    1.153132    0.244158    0.656995    11.00000    0.03060
C15   1    0.969272    0.324654    0.609675    11.00000    0.02465    0.02252 =
         0.02543   -0.00232    0.00130    0.00260
H15A  2    0.899161    0.331434    0.543059    11.00000    0.03816
H15B  2    0.906494    0.292129    0.662234    11.00000    0.03551
C16   1    1.045745    0.434814    0.647478    11.00000    0.03406    0.02565 =
         0.03727   -0.00834    0.00240    0.00057
H16A  2    1.109181    0.465138    0.595843    11.00000    0.04502
H16B  2    1.112520    0.435459    0.718124    11.00000    0.05065
H16C  2    0.973377    0.485438    0.655871    11.00000    0.04431
O3    4    0.588966    0.872904   -0.135095    11.00000    0.02717    0.01919 =
         0.01641    0.00500    0.00714    0.00631
O4    4    0.794379    0.486027    0.057672    11.00000    0.02346    0.02058 =
         0.02766    0.00496    0.00390    0.00545
N3    3    0.632968    0.642101    0.082563    11.00000    0.01869    0.01365 =
         0.01545    0.00216    0.00158    0.00398
H3A   2    0.689991    0.592494    0.109421    11.00000    0.03470
N4    3    0.588303    0.864278    0.041945    11.00000    0.01610    0.01375 =
         0.01389    0.00298    0.00285    0.00125
C17   1    0.543487    0.810367    0.130496    11.00000    0.01413    0.01607 =
         0.01340    0.00276    0.00138   -0.00043
C18   1    0.478239    0.867089    0.202164    11.00000    0.01821    0.01688 =
         0.01919    0.00063    0.00278    0.00171
H18   2    0.456912    0.938166    0.186203    11.00000    0.01986
C19   1    0.447517    0.823291    0.295028    11.00000    0.02220    0.02623 =
         0.01725   -0.00243    0.00593    0.00115
H19   2    0.400120    0.865842    0.344284    11.00000    0.02780
C20   1    0.481080    0.720942    0.317500    11.00000    0.02365    0.02588 =
         0.01414    0.00312    0.00317   -0.00271
H20   2    0.460106    0.688200    0.383924    11.00000    0.02834
C21   1    0.541015    0.662222    0.246246    11.00000    0.02039    0.01780 =
         0.01647    0.00320   -0.00051   -0.00133
H21   2    0.563871    0.588885    0.259094    11.00000    0.02476
C22   1    0.571018    0.705689    0.151745    11.00000    0.01342    0.01644 =
         0.01454    0.00022    0.00030    0.00013
C23   1    0.596926    0.636184   -0.024199    11.00000    0.01573    0.01308 =
         0.01712    0.00248    0.00144   -0.00183
C24   1    0.487071    0.708417   -0.073150    11.00000    0.01711    0.01778 =
         0.01482    0.00082   -0.00021    0.00168
H24A  2    0.462039    0.692115   -0.148317    11.00000    0.02175
H24B  2    0.398452    0.700013   -0.039516    11.00000    0.01837
C25   1    0.557900    0.822644   -0.059445    11.00000    0.01361    0.01618 =
         0.01684    0.00269    0.00230    0.00603
C26   1    0.659217    0.568124   -0.084705    11.00000    0.01955    0.01651 =
         0.01736    0.00033    0.00338   -0.00102
H26   2    0.628457    0.566819   -0.162244    11.00000    0.01968
C27   1    0.760436    0.495773   -0.039930    11.00000    0.01595    0.01542 =
         0.02709   -0.00050    0.00435   -0.00248
C28   1    0.828818    0.429142   -0.113768    11.00000    0.02561    0.02707 =
         0.03621   -0.00532    0.00708    0.00699
AFIX 137
H28A  2    0.773193    0.430696   -0.185929    11.00000   -1.50000
H28B  2    0.824151    0.355681   -0.091077    11.00000   -1.50000
H28C  2    0.933585    0.457712   -0.112321    11.00000   -1.50000
AFIX   0
C29   1    0.681718    0.967876    0.065063    11.00000    0.02018    0.01321 =
         0.02056    0.00158    0.00563    0.00130
H29A  2    0.692006    0.998395   -0.003053    11.00000    0.01319
H29B  2    0.631954    1.017806    0.105824    11.00000    0.01849
C30   1    0.835155    0.955159    0.127818    11.00000    0.01852    0.01799 =
         0.01908    0.00023    0.00236   -0.00169
H30A  2    0.893964    1.027745    0.140708    11.00000    0.02534
H30B  2    0.822529    0.929625    0.201681    11.00000    0.02061
C31   1    0.923919    0.883655    0.071749    11.00000    0.01855    0.01953 =
         0.02892    0.00047    0.00466    0.00148
H31A  2    0.926925    0.908053   -0.002229    11.00000    0.02589
H31B  2    0.870280    0.810373    0.061600    11.00000    0.02834
C32   1    1.082160    0.879771    0.131468    11.00000    0.02045    0.03332 =
         0.03683    0.00887    0.00364    0.00536
H32A  2    1.079770    0.849692    0.201156    11.00000    0.04457
H32B  2    1.137031    0.952981    0.140595    11.00000    0.03390
H32C  2    1.139156    0.837131    0.090224    11.00000    0.03765
HKLF 5
REM  jtm923_4_a.res in P-1
REM R1 =  0.0454 for   40020 Fo > 4sig(Fo)  and  0.0579 for all   51542 data
REM    511 parameters refined using      0 restraints
END
WGHT      0.0752      0.0382
REM Highest difference peak  0.408,  deepest hole -0.320,  1-sigma level  0.055
Q1    1   0.7978  0.2626  0.3221  11.00000  0.05    0.41
Q2    1   0.6917  0.0967  0.4176  11.00000  0.05    0.40
Q3    1   0.5970  0.6760  0.1172  11.00000  0.05    0.38
Q4    1   0.7620  0.9587  0.0921  11.00000  0.05    0.37
Q5    1   0.5680  0.2476  0.4000  11.00000  0.05    0.37
;
data_global
_journal_date_recd_electronic     2018-10-16
_journal_date_accepted     2018-10-19
_journal_name_full     'Acta Crystallographica, Section E'
_journal_year     2018
_journal_volume     74
_journal_issue     11
_journal_page_first     1669
_journal_page_last     1673
_journal_paper_category     GO
_journal_paper_doi     10.1107/S2056989018014779
_journal_coeditor_code     XU5946
_publ_contact_author
;
Dr. Karim Chkirate,
Laboratoire de Chimie Organique H\'et\'erocyclique URAC 21
P\^ole de Comp\'etence Pharmacochimie
Av. Ibn Battouta, BP 1014
Facult\'e des Sciences
Universit\'e Mohammed V
Rabat
Morocco
;
_publ_contact_author_email     chkiratekarim@gmail.com
_publ_contact_author_fax     ?
_publ_contact_author_phone     ?
_publ_section_title
;\
Crystal structure and Hirshfeld surface analysis of
(4<i>Z</i>)-1-butyl-4-(2-oxopropylidene)-2,3,4,5-tetrahydro-1<i>H</i>-1,5-\
benzodiazepin-2-one
;
loop_
    _publ_author_name
    _publ_author_footnote
    _publ_author_address
    'Chkirate, Karim' .
;
Laboratoire de Chimie Organique H\'et\'erocyclique URAC 21
P\^ole de Comp\'etence Pharmacochimie
Av. Ibn Battouta, BP 1014
Facult\'e des Sciences
Universit\'e Mohammed V
Rabat
Morocco
;
    'Sebbar, Nada Kheira' .
;
Laboratoire de Chimie Bioorganique Appliqu\'ee
Facult\'e des sciences
Universit\'e Ibn Zohr
Agadir
Morocco
;
    'H\"okelek, Tuncer' .
;
Department of Physics
Hacettepe University
06800 Beytepe
Ankara
Turkey
;
    'Krishnan, Damodaran' .
;
Department of Chemistry, University of Pittsburgh, Pennsylvania, PA 15260,
USA
;
    'Mague, Joel T.' .
;
Department of Chemistry
Tulane University
New Orleans, LA 70118
USA
;
    'Essassi, El Mokhtar' .
;
Laboratoire de Chimie Organique H\'et\'erocyclique URAC 21
P\^ole de Comp\'etence Pharmacochimie
Av. Ibn Battouta, BP 1014
Facult\'e des Sciences
Universit\'e Mohammed V
Rabat
Morocco
;
_publ_section_synopsis
;
The asymmetric unit of the title compound consists of two independent molecules
differing slightly in the conformations of the seven-membered rings and the
butyl substituents.
;
