# Supplementary material for: Crystal structure and Hirshfeld surface analysis of (4Z)-1-butyl-4-(2-oxo­propyl­idene)-2,3,4,5-tetra­hydro-1H-1,5-benzodiazepin-2-one
Source: Acta Crystallogr E Crystallogr Commun. 2018 Oct 26;74(Pt 11):1669–73. doi: 10.1107/S2056989018014779 (PMC6218913; doi:10.1107/S2056989018014779)
Supplement: Supplementary file 2 [file e-74-01669-Isup2.hkl]

#
# h,k,l, Fc-squared, Fo-squared, sigma(Fo-squared) and status flag
#
data_I
_shelx_title ' jtm923_4_a.res in P-1'
_shelx_refln_list_code          4
_shelx_F_calc_maximum      141.24
_exptl_crystal_F_000       584.00
_reflns_d_resolution_high  0.7180
 
loop_
 _symmetry_equiv_pos_as_xyz
 'x, y, z'
 '-x, -y, -z'
 
_cell_length_a     9.1132
_cell_length_b    12.6676
_cell_length_c    12.8164
_cell_angle_alpha  91.344
_cell_angle_beta   99.537
_cell_angle_gamma  96.340
 
_shelx_F_squared_multiplier     1.000
 
loop_
 _refln_index_h
 _refln_index_k
 _refln_index_l
 _refln_F_squared_calc
 _refln_F_squared_meas
 _refln_F_squared_sigma
 _refln_observed_status
  -1   0   0     1668.89     1696.32     61.94 o
  -1   0   0      554.82      594.89     21.05 o
  -1   0   0     2166.49     2304.78     73.87 o
   1   0   0      554.82      574.89     21.06 o
   1   0   0     1668.89     1757.44     61.94 o
   1   0   0     2166.49     2331.59     81.06 o
  -2   0   0    10156.87    10568.37    339.96 o
  -2   0   0     7574.00     7502.12    275.25 o
  -2   0   0     2517.97     2693.30     96.15 o
   2   0   0    10156.87    10816.42    372.90 o
   2   0   0     2517.97     2665.81     96.17 o
   2   0   0     7574.00     7838.45    275.45 o
  -3   0   0      111.73      127.38      4.84 o
  -3   0   0      520.30      595.59     19.29 o
  -3   0   0      336.09      352.26     13.05 o
   3   0   0      336.09      366.54     13.06 o
   3   0   0      336.09      347.87     12.52 o
   3   0   0      520.30      608.73     21.15 o
   3   0   0      111.73      123.50      4.91 o
  -4   0   0      111.97      143.41      4.69 o
  -4   0   0      109.55      118.05      4.76 o
   4   0   0      111.97      132.98      5.13 o
   4   0   0      109.55      117.76      4.36 o
   4   0   0      109.55      121.91      4.76 o
   4   0   0       36.42       36.04      1.97 o
  -5   0   0      172.44      176.27      7.24 o
  -5   0   0       57.33       62.17      2.94 o
  -5   0   0       57.33       68.54      2.80 o
  -5   0   0      218.28      248.18      8.22 o
   5   0   0       57.33       60.59      3.09 o
   5   0   0      172.44      177.34      7.23 o
   5   0   0      172.44      186.25      6.72 o
   5   0   0      172.44      198.78      6.79 o
  -6   0   0      486.93      495.62     19.39 o
  -6   0   0      724.93      786.37     25.36 o
  -6   0   0      161.88      177.17      7.39 o
  -6   0   0      161.88      199.05      7.37 o
   6   0   0      486.93      565.60     18.52 o
   6   0   0      486.93      510.47     18.45 o
   6   0   0      486.93      512.39     19.40 o
   6   0   0      161.88      193.41      6.36 o
   6   0   0      161.88      162.48      7.41 o
  -7   0   0       11.30       11.33      1.61 o
  -7   0   0       11.30       11.39      1.06 o
  -7   0   0       11.30       12.21      1.69 o
  -7   0   0       33.99       31.02      1.71 o
  -7   0   0       33.99       28.36      2.55 o
   7   0   0       11.30       10.85      1.80 o
   7   0   0       11.30       10.45      1.16 o
   7   0   0       33.99       32.80      1.59 o
   7   0   0       33.99       33.37      2.35 o
  -8   0   0       11.65       10.29      1.74 o
  -8   0   0       11.65       11.35      1.88 o
  -8   0   0       11.65       11.00      1.18 o
  -8   0   0       35.03       33.05      3.01 o
  -8   0   0       35.03       30.74      1.89 o
   8   0   0       11.65       10.91      1.30 o
   8   0   0       11.65        9.82      2.06 o
   8   0   0       35.03       27.53      2.74 o
   8   0   0       35.03       30.45      1.59 o
  -9   0   0        3.20        0.49      1.72 o
  -9   0   0        3.20        5.70      1.83 o
  -9   0   0        3.20        3.34      1.00 o
  -9   0   0        9.62        9.70      1.30 o
  -9   0   0        9.62        8.38      2.11 o
   9   0   0        9.62       11.59      2.11 o
   9   0   0        9.62        8.56      0.81 o
   9   0   0        3.20        2.28      2.10 o
   9   0   0        3.20        0.87      1.29 o
 -10   0   0        7.76        6.55      1.20 o
 -10   0   0        7.76        8.36      2.47 o
 -10   0   0        7.76        7.40      2.24 o
 -10   0   0       23.35       18.76      3.05 o
 -10   0   0       23.35       22.05      1.88 o
  10   0   0        7.76        4.99      2.55 o
  10   0   0        7.76        8.93      1.85 o
  10   0   0       23.35       20.49      2.95 o
 -11   0   0        2.25        4.47      2.81 o
 -11   0   0        2.25        1.63      2.74 o
 -11   0   0        2.25        2.18      1.22 o
 -11   0   0        6.77        6.23      2.92 o
 -11   0   0        6.77        3.64      1.54 o
  11   0   0        2.25       -0.18      3.43 o
  11   0   0        2.25        5.59      2.87 o
  11   0   0        2.25        2.61      2.15 o
  11   0   0        6.77       10.50      2.84 o
 -12   0   0       10.24       14.21      3.44 o
 -12   0   0       10.24        9.94      1.37 o
 -12   0   0       10.24       14.60      3.58 o
 -12   0   0       30.82       39.99      3.52 o
 -12   0   0       30.82       42.50      5.02 o
  12   0   0       10.24       10.30      4.14 o
  12   0   0       10.24       12.28      2.64 o
  12   0   0       10.24       14.24      3.49 o
  12   0   0       30.82       38.32      4.61 o
  12  -1   0        5.60        7.03      3.64 o
  12  -1   0        1.86        1.68      2.52 o
  12  -1   0        1.86       -0.14      4.21 o
  12  -1   0        1.86        1.73      3.10 o
 -12   1   0        5.60        2.58      1.83 o
 -12   1   0        1.86        1.63      3.07 o
 -12   1   0        1.86        1.59      5.62 o
  11  -1   0        0.17        0.84      1.86 o
  11  -1   0        0.17        0.10      3.30 o
  11  -1   0        0.52        2.31      2.81 o
 -11   1   0        0.17       -1.30      2.37 o
 -11   1   0        0.17       -2.26      2.26 o
 -11   1   0        0.17        0.60      0.95 o
 -11   1   0        0.52       -0.27      1.48 o
 -11   1   0        0.52       -0.65      2.96 o
  10  -1   0       55.82       59.18      4.75 o
  10  -1   0       55.82       50.06      2.93 o
  10  -1   0      167.91      175.35      7.70 o
 -10   1   0       55.82       61.63      4.19 o
 -10   1   0       55.82       53.59      2.60 o
 -10   1   0       55.82       57.94      3.95 o
 -10   1   0      167.91      160.32      7.64 o
 -10   1   0      167.91      157.17      5.98 o
   9  -1   0      160.22      141.92      6.69 o
   9  -1   0       53.27       57.92      4.20 o
   9  -1   0       53.27       49.54      2.70 o
  -9   1   0       53.27       51.68      2.43 o
  -9   1   0       53.27       44.44      3.65 o
  -9   1   0       53.27       49.25      3.53 o
  -9   1   0      160.22      150.52      5.46 o
  -9   1   0      160.22      154.92      6.76 o
   8  -1   0        0.35        0.79      1.02 o
   8  -1   0        0.35        1.78      1.81 o
   8  -1   0        1.06        0.71      1.51 o
  -8   1   0        0.35        1.13      1.70 o
  -8   1   0        0.35       -0.54      1.48 o
  -8   1   0        0.35        1.13      0.79 o
  -8   1   0        1.06        2.33      0.93 o
  -8   1   0        1.06        0.89      1.52 o
   7  -1   0       86.82       86.90      3.54 o
   7  -1   0       86.82       97.30      4.53 o
   7  -1   0      261.16      283.38     10.01 o
   7  -1   0      261.16      273.82     10.97 o
   7  -1   0      261.16      283.96     10.03 o
  -7   1   0       86.82       91.16      4.27 o
  -7   1   0       86.82       90.48      3.63 o
  -7   1   0       86.82       96.61      4.48 o
  -7   1   0      261.16      283.78     11.01 o
  -7   1   0      261.16      282.27      9.39 o
   6  -1   0       19.91       17.27      1.28 o
   6  -1   0       19.91       13.64      1.70 o
   6  -1   0       59.88       56.13      2.15 o
   6  -1   0       59.88       49.44      2.74 o
  -6   1   0       59.88       48.22      2.08 o
  -6   1   0       59.88       51.31      2.72 o
  -6   1   0       19.91       15.34      1.19 o
  -6   1   0       19.91       18.31      1.58 o
  -6   1   0       19.91       17.95      1.67 o
   5  -1   0      249.24      255.88      9.05 o
   5  -1   0      249.24      243.23      9.42 o
   5  -1   0      249.24      254.08      8.78 o
   5  -1   0      249.24      246.23      8.75 o
   5  -1   0       82.86       77.16      3.64 o
   5  -1   0       82.86       79.34      2.89 o
  -5   1   0       82.86       81.91      3.15 o
  -5   1   0       82.86       73.92      3.40 o
  -5   1   0       82.86       76.03      3.53 o
  -5   1   0       82.86       76.89      3.03 o
  -5   1   0      249.24      230.76      9.34 o
  -5   1   0      249.24      241.15      8.08 o
  -5   1   0      249.24      245.44      9.02 o
   4  -1   0      485.45      564.08     18.98 o
   4  -1   0      485.45      547.45     19.68 o
   4  -1   0      485.45      530.63     19.80 o
   4  -1   0      485.45      542.22     18.95 o
   4  -1   0      161.39      166.81      6.74 o
   4  -1   0      161.39      173.65      5.79 o
  -4   1   0      161.39      181.28      6.33 o
  -4   1   0      161.39      170.71      6.61 o
  -4   1   0      161.39      174.38      6.27 o
  -4   1   0      485.45      539.88     17.35 o
  -4   1   0      485.45      534.64     17.37 o
  -4   1   0      485.45      518.85     19.73 o
   3  -1   0      575.56      577.23     18.80 o
   3  -1   0      575.56      607.68     21.39 o
   3  -1   0     1731.26     1812.39     61.25 o
   3  -1   0     1731.26     1757.73     61.23 o
   3  -1   0     1731.26     1845.69     63.66 o
   3  -1   0     1731.26     1701.72     63.20 o
  -3   1   0     1731.26     1715.50     55.87 o
  -3   1   0     1731.26     1754.48     63.17 o
  -3   1   0     1731.26     1703.86     55.89 o
  -3   1   0      575.56      571.73     20.56 o
  -3   1   0      575.56      573.46     21.55 o
  -3   1   0      575.56      591.59     21.28 o
  -3   1   0      575.56      599.32     20.60 o
   2  -1   0      380.82      399.46     14.40 o
   2  -1   0      380.82      397.90     14.37 o
   2  -1   0      380.82      399.91     13.81 o
   2  -1   0      380.82      393.93     13.80 o
   2  -1   0      126.60      124.92      4.89 o
   2  -1   0      126.60      130.65      4.23 o
  -2   1   0      126.60      135.54      4.83 o
  -2   1   0      126.60      125.02      4.68 o
  -2   1   0      126.60      130.90      4.93 o
  -2   1   0      126.60      130.52      4.61 o
  -2   1   0      380.82      390.21     12.62 o
  -2   1   0      380.82      391.76     14.31 o
  -2   1   0      380.82      388.54     12.60 o
   1  -1   0      164.96      166.83      5.44 o
   1  -1   0      164.96      165.14      6.21 o
   1  -1   0      496.18      506.22     18.17 o
   1  -1   0      496.18      514.41     18.33 o
   1  -1   0      496.18      503.57     17.57 o
  -1   1   0      164.96      175.29      6.23 o
  -1   1   0      164.96      172.22      5.96 o
  -1   1   0      496.18      491.69     16.03 o
   0  -1   0      235.71      227.45      8.08 o
   0  -1   0      235.71      229.03      8.40 o
   0  -1   0      235.71      236.63      8.33 o
   0  -1   0       78.36       74.77      2.54 o
   0   1   0       78.36       76.44      2.88 o
   0   1   0       78.36       82.74      2.80 o
   0   1   0      235.71      224.74      8.31 o
  -1  -1   0      204.96      202.19      7.07 o
  -1  -1   0      204.96      203.62      7.31 o
  -1  -1   0      204.96      194.44      7.34 o
  -1  -1   0      616.52      601.51     21.65 o
  -1  -1   0      616.52      595.03     19.15 o
   1   1   0      616.52      593.27     21.62 o
   1   1   0      616.52      612.08     21.00 o
   1   1   0      204.96      197.70      6.44 o
   1   1   0      204.96      201.62      7.31 o
   1   1   0      204.96      200.29      7.34 o
  -2  -1   0     1850.53     1835.08     60.11 o
  -2  -1   0     1850.53     1867.85     67.90 o
  -2  -1   0      615.21      634.68     23.14 o
  -2  -1   0      615.21      631.52     22.23 o
  -2  -1   0      615.21      632.81     22.94 o
   2   1   0     1850.53     1899.59     65.90 o
   2   1   0     1850.53     1955.00     67.87 o
   2   1   0      615.21      638.60     20.27 o
   2   1   0      615.21      630.61     22.95 o
  -3  -1   0      847.38      864.97     27.67 o
  -3  -1   0      847.38      866.94     31.36 o
  -3  -1   0      281.71      298.56     11.00 o
  -3  -1   0      281.71      303.85     10.94 o
  -3  -1   0      281.71      286.75     10.50 o
   3   1   0      281.71      293.85     10.96 o
   3   1   0      281.71      292.50      9.59 o
   3   1   0      847.38      857.23     30.32 o
   3   1   0      847.38      872.66     31.31 o
  -4  -1   0        3.19        4.09      0.54 o
  -4  -1   0        3.19        1.38      0.84 o
  -4  -1   0        1.06        0.41      0.68 o
  -4  -1   0        1.06        2.08      0.78 o
  -4  -1   0        1.06        0.77      0.51 o
   4   1   0        3.19        2.15      0.49 o
   4   1   0        3.19        3.75      0.84 o
   4   1   0        3.19        2.65      0.77 o
   4   1   0        1.06        0.30      0.77 o
   4   1   0        1.06       -0.03      0.41 o
   4   1   0        1.06        1.26      0.80 o
  -5  -1   0      162.84      178.96      6.51 o
  -5  -1   0      162.84      174.68      6.90 o
  -5  -1   0      162.84      174.87      6.94 o
  -5  -1   0      489.82      511.94     19.42 o
  -5  -1   0      489.82      522.92     17.00 o
   5   1   0      162.84      178.25      5.97 o
   5   1   0      162.84      167.01      6.97 o
   5   1   0      489.82      520.86     19.36 o
   5   1   0      489.82      511.46     18.55 o
   5   1   0      489.82      555.67     18.64 o
  -6  -1   0      357.95      337.13     11.52 o
  -6  -1   0      357.95      344.56     13.33 o
  -6  -1   0      119.00      115.81      4.84 o
  -6  -1   0      119.00      113.45      4.43 o
  -6  -1   0      119.00      105.88      4.82 o
   6   1   0      357.95      355.91     12.55 o
   6   1   0      357.95      364.51     13.31 o
   6   1   0      119.00      116.84      4.11 o
   6   1   0      119.00      108.82      4.96 o
  -7  -1   0        1.37        2.28      1.28 o
  -7  -1   0        1.37        0.09      1.28 o
  -7  -1   0        1.37        1.40      0.81 o
  -7  -1   0        4.12        3.70      0.90 o
  -7  -1   0        4.12        2.25      1.59 o
   7   1   0        4.12        3.22      1.34 o
   7   1   0        4.12        4.36      0.81 o
   7   1   0        1.37        0.01      1.43 o
   7   1   0        1.37        0.82      0.94 o
  -8  -1   0        0.09        0.56      1.44 o
  -8  -1   0        0.09        0.29      1.60 o
  -8  -1   0        0.09        0.26      0.93 o
  -8  -1   0        0.26       -0.25      1.79 o
  -8  -1   0        0.26       -0.43      0.93 o
   8   1   0        0.09        0.78      1.76 o
   8   1   0        0.09        0.17      1.16 o
   8   1   0        0.26        1.38      1.65 o
   8   1   0        0.26        0.76      0.76 o
  -9  -1   0        1.54        1.11      1.73 o
  -9  -1   0        1.54        3.63      1.82 o
  -9  -1   0        1.54        0.75      1.01 o
  -9  -1   0        4.62        4.07      1.21 o
  -9  -1   0        4.62        5.33      2.28 o
   9   1   0        4.62        4.46      0.91 o
   9   1   0        4.62        6.90      1.93 o
   9   1   0        1.54        0.08      1.72 o
   9   1   0        1.54        2.75      1.51 o
   9   1   0        1.54        1.24      2.16 o
 -10  -1   0        9.57        6.85      2.26 o
 -10  -1   0        9.57        7.19      1.32 o
 -10  -1   0        9.57       11.16      2.55 o
 -10  -1   0       28.80       29.98      2.56 o
 -10  -1   0       28.80       25.84      3.36 o
  10   1   0        9.57        7.99      2.26 o
  10   1   0        9.57        6.84      1.60 o
  10   1   0        9.57        8.03      2.77 o
  10   1   0       28.80       26.08      3.16 o
 -11  -1   0       76.38       81.90      5.57 o
 -11  -1   0       76.38       84.58      4.07 o
 -11  -1   0       25.39       21.61      3.50 o
 -11  -1   0       25.39       32.87      3.78 o
 -11  -1   0       25.39       26.49      2.40 o
  11   1   0       25.39       31.47      3.69 o
  11   1   0       25.39       29.45      4.32 o
  11   1   0       25.39       27.92      2.65 o
  11   1   0       76.38       82.49      5.62 o
 -12  -1   0        0.27        1.72      1.56 o
 -12  -1   0        0.27       -0.54      3.58 o
 -12  -1   0        0.27        0.03      3.46 o
 -12  -1   0        0.82        4.00      2.07 o
 -12  -1   0        0.82        6.26      4.20 o
  12   1   0        0.82        4.83      3.41 o
  12   1   0        0.27        1.09      4.24 o
  12   1   0        0.27        2.41      2.43 o
  12   1   0        0.27        1.35      3.51 o
  12  -2   0        8.95       14.90      2.67 o
  12  -2   0        8.95       11.22      4.34 o
  12  -2   0       26.92       28.76      4.30 o
 -12   2   0        8.95       12.78      3.74 o
 -12   2   0       26.92       30.13      2.49 o
  11  -2   0       20.24       22.75      3.25 o
  11  -2   0        6.73        3.72      3.02 o
  11  -2   0        6.73        3.87      1.61 o
 -11   2   0        6.73        9.33      2.77 o
 -11   2   0       20.24       17.88      1.88 o
  10  -2   0       13.32       13.38      1.73 o
  10  -2   0       13.32       10.52      2.76 o
  10  -2   0       40.05       38.65      3.48 o
 -10   2   0       13.32       12.61      1.22 o
 -10   2   0       13.32       15.55      2.62 o
 -10   2   0       13.32       15.64      2.52 o
 -10   2   0       40.05       39.18      2.42 o
 -10   2   0       40.05       41.30      3.68 o
   9  -2   0       18.45       13.55      2.59 o
   9  -2   0       18.45       17.25      1.66 o
   9  -2   0       55.49       50.48      3.80 o
  -9   2   0       55.49       60.62      3.86 o
  -9   2   0       55.49       52.46      2.55 o
  -9   2   0       18.45       17.14      1.27 o
  -9   2   0       18.45       17.59      2.34 o
  -9   2   0       18.45       16.85      2.58 o
   8  -2   0       24.58       18.29      2.44 o
   8  -2   0       24.58       19.27      1.74 o
   8  -2   0       73.93       63.69      3.68 o
  -8   2   0       73.93       65.93      2.73 o
  -8   2   0       73.93       67.14      3.81 o
  -8   2   0       24.58       22.63      2.33 o
  -8   2   0       24.58       20.62      2.12 o
  -8   2   0       24.58       24.96      1.45 o
   7  -2   0        1.69        1.04      0.81 o
   7  -2   0        1.69       -0.59      1.35 o
   7  -2   0        5.09        1.84      1.32 o
  -7   2   0        5.09        3.88      0.73 o
  -7   2   0        5.09        2.32      1.41 o
  -7   2   0        1.69        0.63      1.30 o
  -7   2   0        1.69        0.88      1.19 o
  -7   2   0        1.69        1.10      0.62 o
   6  -2   0       45.39       51.57      2.81 o
   6  -2   0       15.09       10.68      1.60 o
   6  -2   0       15.09       14.41      1.21 o
  -6   2   0       60.39       61.98      2.52 o
  -6   2   0       15.09       15.14      1.57 o
  -6   2   0       15.09       18.92      1.18 o
  -6   2   0       15.09       16.23      1.52 o
  -6   2   0       45.39       44.60      2.61 o
   5  -2   0      261.19      286.37      9.63 o
   5  -2   0      261.19      285.97     11.18 o
   5  -2   0      785.66      867.32     32.39 o
   5  -2   0      785.66      890.84     31.01 o
   5  -2   0      785.66      881.86     31.00 o
   5  -2   0      785.66      906.02     32.37 o
  -5   2   0      785.66      886.23     32.29 o
  -5   2   0      785.66      894.51     28.47 o
  -5   2   0      983.31     1110.81     35.51 o
  -5   2   0      261.19      300.00     10.99 o
  -5   2   0      261.19      294.41     11.23 o
  -5   2   0      261.19      297.72     10.46 o
   4  -2   0      464.89      514.90     18.23 o
   4  -2   0      464.89      491.53     17.40 o
   4  -2   0      154.26      156.89      6.35 o
   4  -2   0      154.26      162.93      5.41 o
   4  -2   0      464.00      463.63     17.36 o
   4  -2   0      464.00      474.73     16.50 o
  -4   2   0      464.00      478.91     15.18 o
  -4   2   0      464.00      467.03     17.25 o
  -4   2   0      154.26      164.75      6.19 o
  -4   2   0      154.26      163.55      5.86 o
  -4   2   0      464.89      483.93     15.94 o
   3  -2   0     1045.23     1177.72     42.18 o
   3  -2   0     1045.23     1192.89     40.52 o
   3  -2   0      275.51      292.59     11.05 o
   3  -2   0      275.51      284.79      9.62 o
   3  -2   0      828.74      858.85     31.54 o
   3  -2   0      828.74      876.77     30.37 o
  -3   2   0      275.51      298.42     10.92 o
  -3   2   0      275.51      312.73     10.51 o
  -3   2   0      275.51      300.78     11.06 o
  -3   2   0     1045.23     1108.16     36.93 o
  -3   2   0      828.74      871.89     31.43 o
  -3   2   0      828.74      874.52     27.78 o
   2  -2   0     4132.92     4539.32    157.73 o
   2  -2   0     4132.92     4632.91    163.57 o
   2  -2   0     1024.49     1128.43     36.29 o
   2  -2   0     1024.49     1099.14     41.07 o
   2  -2   0     3081.64     3308.06    114.96 o
   2  -2   0     3081.64     3324.80    118.36 o
  -2   2   0     3081.64     3201.67    104.91 o
  -2   2   0     3081.64     3358.28    118.44 o
  -2   2   0     1024.49     1169.50     40.96 o
  -2   2   0     1024.49     1159.18     39.76 o
  -2   2   0     1024.49     1142.53     41.09 o
  -2   2   0     4132.92     4370.14    143.65 o
   1  -2   0        0.15        1.04      0.53 o
   1  -2   0        0.15        0.85      0.30 o
   1  -2   0        0.15        0.47      0.55 o
  -1   2   0        0.15        0.85      0.29 o
   0  -2   0     2781.66     2710.32    102.71 o
   0  -2   0     2781.66     2849.36     99.70 o
   0  -2   0     2781.66     2904.43    103.66 o
   0   2   0     2781.66     2934.13    102.58 o
   0   2   0     2781.66     2895.87     90.92 o
  -1  -2   0      854.47      887.84     31.14 o
  -1  -2   0      854.47      903.50     28.37 o
  -1  -2   0     1036.56     1042.43     38.22 o
  -1  -2   0     1036.56     1074.94     38.60 o
   1   2   0     1036.56     1067.80     38.21 o
   1   2   0      854.47      877.35     28.37 o
   1   2   0      854.47      888.86     31.11 o
  -2  -2   0    15084.17    16398.69    567.50 o
  -2  -2   0    15084.17    15529.84    562.31 o
  -2  -2   0    15084.17    16228.27    546.38 o
  -2  -2   0    15084.17    14492.12    497.92 o
   2   2   0    19949.50    20571.39    754.62 o
   2   2   0    19949.50    21515.26    733.51 o
  -3  -2   0      518.20      534.49     19.37 o
  -3  -2   0      518.20      508.01     19.42 o
  -3  -2   0      518.20      552.99     18.85 o
  -3  -2   0      518.20      528.70     17.11 o
   3   2   0      577.73      609.72     20.87 o
   3   2   0      577.73      572.97     21.54 o
  -4  -2   0      426.25      420.97     15.14 o
  -4  -2   0      426.25      400.06     13.49 o
  -4  -2   0      426.25      432.52     14.92 o
  -4  -2   0      426.25      406.59     15.41 o
   4   2   0      657.29      633.25     22.24 o
   4   2   0      657.29      624.06     23.01 o
  -5  -2   0       29.06       30.19      1.89 o
  -5  -2   0       87.41       94.43      4.35 o
  -5  -2   0       87.41      101.93      3.60 o
  -5  -2   0       87.41       98.91      4.19 o
   5   2   0       29.06       34.19      2.28 o
   5   2   0      116.43      127.71      5.25 o
   5   2   0      116.43      119.17      4.78 o
  -6  -2   0      107.23      104.50      4.84 o
  -6  -2   0      107.23      116.28      4.03 o
  -6  -2   0       35.65       40.37      2.51 o
  -6  -2   0       35.65       36.20      2.10 o
   6   2   0      107.23      108.35      4.27 o
   6   2   0      107.23      105.25      4.71 o
   6   2   0       35.65       38.02      2.62 o
   6   2   0       35.65       47.73      2.20 o
   6   2   0       35.65       47.23      2.55 o
  -7  -2   0        3.20        1.09      1.44 o
  -7  -2   0        3.20        1.27      0.89 o
  -7  -2   0        1.06        0.13      1.35 o
  -7  -2   0        1.06        0.77      0.91 o
  -7  -2   0        1.06        1.54      1.32 o
   7   2   0        3.20        2.33      0.81 o
   7   2   0        3.20        1.93      1.28 o
   7   2   0        1.06        0.82      1.33 o
   7   2   0        1.06        1.12      0.99 o
   7   2   0        1.06        0.64      1.70 o
  -8  -2   0      151.06      154.83      6.73 o
  -8  -2   0      151.06      151.15      6.66 o
  -8  -2   0      151.06      148.15      5.99 o
  -8  -2   0      454.37      447.14     16.48 o
  -8  -2   0      454.37      412.97     14.11 o
   8   2   0      454.37      431.85     15.25 o
   8   2   0      454.37      406.58     16.18 o
   8   2   0      151.06      155.43      5.65 o
   8   2   0      151.06      148.45      6.64 o
   8   2   0      151.06      149.92      6.87 o
  -9  -2   0      111.15      109.06      4.66 o
  -9  -2   0      111.15      109.62      5.43 o
  -9  -2   0      111.15      102.32      5.57 o
  -9  -2   0      334.33      338.41     13.28 o
  -9  -2   0      334.33      325.98     11.19 o
   9   2   0      111.15      110.66      5.99 o
   9   2   0      111.15      109.19      4.60 o
   9   2   0      111.15      115.02      5.40 o
   9   2   0      334.33      326.16     13.06 o
   9   2   0      334.33      322.75     11.88 o
 -10  -2   0       59.34       63.94      4.48 o
 -10  -2   0       59.34       68.14      3.46 o
 -10  -2   0       19.73       20.78      2.97 o
 -10  -2   0       19.73       19.78      2.88 o
 -10  -2   0       19.73       19.40      1.84 o
  10   2   0       59.34       59.99      2.83 o
  10   2   0       59.34       66.05      4.55 o
  10   2   0       19.73       19.76      2.91 o
  10   2   0       19.73       17.82      3.09 o
  10   2   0       19.73       20.17      2.15 o
 -11  -2   0        2.71        1.63      1.78 o
 -11  -2   0        2.71        3.44      3.36 o
 -11  -2   0        0.90       -0.48      1.48 o
 -11  -2   0        0.90        0.92      2.45 o
 -11  -2   0        0.90        0.81      2.60 o
  11   2   0        0.90       -0.21      3.05 o
  11   2   0        0.90        1.47      2.46 o
  11   2   0        0.90       -0.66      1.89 o
  11   2   0        2.71        1.20      2.96 o
 -12  -2   0        8.64        7.34      2.56 o
 -12  -2   0        8.64        8.96      4.36 o
 -12  -2   0        2.87        3.31      3.30 o
 -12  -2   0        2.87        1.25      3.62 o
  12   2   0        2.87        0.97      2.56 o
  12   2   0        2.87       -0.55      3.59 o
  12   2   0        2.87        2.39      4.00 o
  12   2   0        8.64        4.37      4.44 o
  12  -3   0       52.31       72.82      6.04 o
  12  -3   0       17.39       15.80      4.60 o
  12  -3   0       17.39       14.61      2.28 o
 -12   3   0       17.39       23.10      3.75 o
 -12   3   0       52.31       54.68      3.52 o
  11  -3   0        0.12       -1.14      3.42 o
  11  -3   0        0.12        0.71      1.61 o
  11  -3   0        0.37        1.46      2.51 o
 -11   3   0        0.37        1.98      1.39 o
 -11   3   0        0.12       -1.50      2.37 o
  10  -3   0        0.41       -0.68      2.29 o
  10  -3   0        0.14       -1.56      2.39 o
  10  -3   0        0.14        1.06      1.36 o
 -10   3   0        0.41        0.69      1.09 o
 -10   3   0        0.14       -1.59      2.04 o
   9  -3   0       28.24       28.16      2.22 o
   9  -3   0       28.24       30.61      3.32 o
   9  -3   0       84.96       87.74      4.56 o
  -9   3   0       28.24       29.17      2.83 o
  -9   3   0       28.24       19.75      2.58 o
  -9   3   0       28.24       27.80      1.30 o
  -9   3   0       84.96       79.58      4.57 o
  -9   3   0       84.96       81.09      3.35 o
   8  -3   0       38.89       38.39      2.20 o
   8  -3   0       38.89       37.12      3.15 o
   8  -3   0      116.98      114.11      5.30 o
  -8   3   0       38.89       42.10      2.99 o
  -8   3   0       38.89       41.00      1.77 o
  -8   3   0       38.89       43.77      2.67 o
  -8   3   0      116.98      117.99      5.29 o
  -8   3   0      116.98      110.10      4.14 o
   7  -3   0       24.76       28.35      2.68 o
   7  -3   0       24.76       25.81      1.61 o
   7  -3   0       74.48       66.75      3.48 o
  -7   3   0       24.76       22.75      1.23 o
  -7   3   0       24.76       25.40      2.15 o
  -7   3   0       24.76       20.25      2.00 o
  -7   3   0       74.48       64.74      3.40 o
  -7   3   0       74.48       65.95      2.59 o
   6  -3   0      834.35      778.88     29.87 o
   6  -3   0      834.35      858.13     29.82 o
   6  -3   0      277.38      267.93     10.75 o
   6  -3   0      277.38      280.01      9.14 o
  -6   3   0      834.35      786.64     26.12 o
  -6   3   0      834.35      830.55     29.74 o
  -6   3   0      277.38      264.29     10.68 o
  -6   3   0      277.38      275.16     10.41 o
  -6   3   0      277.38      282.80      9.79 o
  -6   3   0      277.38      272.06      9.76 o
   5  -3   0     1085.75     1188.10     41.65 o
   5  -3   0     1085.75     1123.36     41.48 o
   5  -3   0      360.96      377.52     12.32 o
   5  -3   0      360.96      380.18     12.36 o
   5  -3   0      360.96      372.14     14.26 o
  -5   3   0     1085.75     1116.34     41.31 o
  -5   3   0     1085.75     1108.51     36.45 o
  -5   3   0     1085.75     1170.32     36.50 o
  -5   3   0      360.96      369.80     13.36 o
  -5   3   0      360.96      394.30     13.39 o
  -5   3   0      360.96      397.13     14.03 o
  -5   3   0      360.96      360.09     14.33 o
   4  -3   0      246.14      268.65      8.97 o
   4  -3   0      246.14      283.10      8.96 o
   4  -3   0      246.14      265.32     10.38 o
   4  -3   0      740.40      843.59     29.90 o
   4  -3   0      740.40      811.03     29.76 o
  -4   3   0      740.40      802.85     26.13 o
  -4   3   0      740.40      835.54     29.59 o
  -4   3   0      740.40      793.57     26.10 o
  -4   3   0      246.14      277.32     10.18 o
  -4   3   0      246.14      277.71     10.41 o
  -4   3   0      246.14      288.56      9.73 o
  -4   3   0      246.14      276.83      9.72 o
  -4   3   0      246.14      258.58     10.45 o
   3  -3   0      650.89      685.53     25.28 o
   3  -3   0      650.89      702.69     25.45 o
   3  -3   0      650.89      667.26     24.21 o
   3  -3   0      650.89      731.24     24.22 o
   3  -3   0      216.39      219.59      8.66 o
   3  -3   0      216.39      229.12      7.48 o
   3  -3   0      216.39      227.37      7.50 o
  -3   3   0      216.39      238.78      8.15 o
  -3   3   0      216.39      237.75      8.14 o
  -3   3   0      216.39      225.45      8.69 o
  -3   3   0      216.39      225.57      8.75 o
  -3   3   0      216.39      237.60      8.49 o
  -3   3   0      650.89      677.46     22.17 o
  -3   3   0      650.89      696.79     22.19 o
  -3   3   0      650.89      700.00     25.08 o
   2  -3   0     2165.35     2214.07     78.63 o
   2  -3   0     2165.35     2334.99     80.86 o
   2  -3   0     2165.35     2198.73     81.06 o
   2  -3   0     2165.35     2340.05     78.63 o
   2  -3   0     2165.35     2216.61     81.88 o
   2  -3   0      719.87      755.29     24.40 o
   2  -3   0      719.87      753.67     24.39 o
  -2   3   0      719.87      778.95     26.71 o
  -2   3   0      719.87      789.00     27.49 o
  -2   3   0      719.87      789.02     26.72 o
  -2   3   0      719.87      747.99     27.95 o
  -2   3   0      719.87      735.88     27.71 o
  -2   3   0     2165.35     2239.16     71.69 o
  -2   3   0     2165.35     2259.66     71.70 o
  -2   3   0     2165.35     2236.82     80.86 o
   1  -3   0      345.54      333.70     12.10 o
   1  -3   0      345.54      343.12     11.64 o
   1  -3   0      345.54      323.36     12.24 o
   1  -3   0      114.87      106.34      3.50 o
  -1   3   0      345.54      320.41     10.60 o
  -1   3   0      114.87      110.07      4.08 o
  -1   3   0      114.87      103.98      4.08 o
  -1   3   0      114.87      103.87      3.81 o
   0  -3   0     1554.12     1650.05     59.81 o
   0  -3   0     1554.12     1712.43     58.20 o
   0  -3   0     1554.12     1700.94     60.58 o
   0  -3   0      516.67      536.01     17.46 o
   0  -3   0      516.67      556.57     19.66 o
   0   3   0     1554.12     1630.71     53.04 o
   0   3   0     1554.12     1640.22     59.88 o
   0   3   0      516.67      534.08     19.77 o
   0   3   0      516.67      553.99     19.88 o
  -1  -3   0      551.24      601.50     20.82 o
  -1  -3   0      551.24      601.50     18.99 o
  -1  -3   0      551.24      598.59     21.43 o
  -1  -3   0     1658.12     1763.69     55.22 o
  -1  -3   0     1658.12     1758.78     62.32 o
  -1  -3   0     1658.12     1722.07     62.98 o
  -1  -3   0     1658.12     1736.04     60.59 o
   1   3   0      551.24      584.09     21.58 o
   1   3   0      551.24      566.02     21.47 o
   1   3   0      551.24      591.98     20.84 o
   1   3   0      551.24      598.72     18.96 o
   1   3   0     1658.12     1701.90     62.29 o
   1   3   0     1658.12     1757.67     60.54 o
   1   3   0     1658.12     1695.46     55.21 o
  -2  -3   0       10.68        9.91      0.94 o
  -2  -3   0       10.68       10.92      0.93 o
  -2  -3   0       10.68        8.41      0.86 o
  -2  -3   0       10.68       11.52      0.83 o
  -2  -3   0        3.55        3.19      0.59 o
  -2  -3   0        3.55        2.14      0.50 o
  -2  -3   0        3.55        2.85      0.58 o
   2   3   0        3.55        3.49      0.46 o
   2   3   0        3.55        3.78      0.67 o
   2   3   0        3.55        3.63      0.53 o
   2   3   0        3.55        2.44      0.56 o
   2   3   0       10.68       10.02      0.82 o
   2   3   0       10.68        8.22      0.67 o
   2   3   0       10.68        8.97      0.79 o
  -3  -3   0        1.79        1.35      0.76 o
  -3  -3   0        1.79        1.31      0.57 o
  -3  -3   0        1.79        0.66      0.52 o
  -3  -3   0        1.79        2.33      0.75 o
  -3  -3   0        0.60        0.30      0.56 o
  -3  -3   0        0.60        0.54      0.59 o
  -3  -3   0        0.60        0.52      0.59 o
  -3  -3   0        0.60        0.09      0.62 o
   3   3   0        0.60        0.15      0.69 o
   3   3   0        0.60        0.59      0.56 o
   3   3   0        0.60        0.49      0.66 o
   3   3   0        0.60        0.03      0.46 o
   3   3   0        1.79        0.17      0.57 o
   3   3   0        1.79        1.36      0.52 o
   3   3   0        1.79        0.54      0.51 o
  -4  -3   0        0.58        0.65      0.75 o
  -4  -3   0        0.58        1.23      0.75 o
  -4  -3   0        0.58        0.26      0.78 o
  -4  -3   0        0.58        1.96      0.76 o
  -4  -3   0        1.76        4.76      0.69 o
  -4  -3   0        1.76        4.50      1.08 o
  -4  -3   0        1.76        4.82      0.72 o
  -4  -3   0        1.76        3.42      0.99 o
   4   3   0        1.76        3.88      0.85 o
   4   3   0        1.76        3.94      0.67 o
   4   3   0        0.58        1.79      0.62 o
   4   3   0        0.58        1.49      0.73 o
   4   3   0        0.58        0.34      0.91 o
   4   3   0        0.58        1.00      0.88 o
  -5  -3   0        0.28        0.03      0.65 o
  -5  -3   0        0.28       -0.19      1.25 o
  -5  -3   0        0.28        0.34      0.98 o
  -5  -3   0        0.09        0.19      0.79 o
  -5  -3   0        0.09       -0.29      0.83 o
  -5  -3   0        0.09       -0.33      1.02 o
   5   3   0        0.09        0.15      1.04 o
   5   3   0        0.09        0.22      0.65 o
   5   3   0        0.09        0.15      1.03 o
   5   3   0        0.09        0.08      0.76 o
   5   3   0        0.28       -0.20      0.63 o
   5   3   0        0.28        0.25      0.88 o
  -6  -3   0       89.65       81.76      3.90 o
  -6  -3   0       89.65       79.77      3.57 o
  -6  -3   0       89.65       79.10      4.05 o
  -6  -3   0      269.68      258.17      8.57 o
  -6  -3   0      269.68      254.36      9.99 o
   6   3   0       89.65       87.46      3.90 o
   6   3   0       89.65       82.83      4.05 o
   6   3   0       89.65       88.47      3.35 o
   6   3   0      269.68      250.69      9.29 o
   6   3   0      269.68      247.64      9.80 o
  -7  -3   0        0.08       -0.84      1.15 o
  -7  -3   0        0.08        1.03      1.35 o
  -7  -3   0        0.08       -0.72      0.93 o
  -7  -3   0        0.24        0.05      1.50 o
  -7  -3   0        0.24       -0.50      0.91 o
   7   3   0        0.08        0.43      1.02 o
   7   3   0        0.08        0.40      1.49 o
   7   3   0        0.08        0.71      1.16 o
   7   3   0        0.24        2.09      1.49 o
   7   3   0        0.24        0.57      0.83 o
  -8  -3   0       15.78       12.93      2.26 o
  -8  -3   0       15.78       19.59      1.74 o
  -8  -3   0        5.25        7.30      1.36 o
  -8  -3   0        5.25        6.51      1.83 o
  -8  -3   0        5.25        6.57      1.84 o
   8   3   0       15.78       14.39      2.17 o
   8   3   0       15.78       19.43      1.72 o
   8   3   0        5.25        8.33      2.23 o
   8   3   0        5.25        6.83      1.38 o
   8   3   0        5.25        8.99      1.84 o
  -9  -3   0       49.02       52.58      3.51 o
  -9  -3   0       49.02       52.55      3.74 o
  -9  -3   0       49.02       50.94      2.94 o
  -9  -3   0      147.45      149.93      5.84 o
  -9  -3   0      147.45      165.36      7.39 o
   9   3   0       49.02       50.76      4.32 o
   9   3   0       49.02       50.06      3.09 o
   9   3   0       49.02       55.01      3.52 o
   9   3   0      147.45      147.41      7.01 o
   9   3   0      147.45      150.54      5.97 o
 -10  -3   0        8.80        4.74      2.63 o
 -10  -3   0        8.80        6.24      1.67 o
 -10  -3   0        2.93        0.43      1.37 o
 -10  -3   0        2.93       -0.99      1.99 o
 -10  -3   0        2.93       -0.37      2.42 o
  10   3   0        2.93        0.60      2.58 o
  10   3   0        2.93        1.38      2.08 o
  10   3   0        2.93        0.86      1.68 o
  10   3   0        8.80        4.51      1.20 o
  10   3   0        8.80        4.14      2.58 o
 -11  -3   0        0.10       -1.95      3.04 o
 -11  -3   0        0.10        2.82      2.61 o
 -11  -3   0        0.10        0.19      1.71 o
 -11  -3   0        0.30        2.06      3.14 o
 -11  -3   0        0.30        1.85      1.88 o
  11   3   0        0.10       -1.01      3.17 o
  11   3   0        0.10       -0.40      2.08 o
  11   3   0        0.10        1.19      2.54 o
  11   3   0        0.30        0.57      2.68 o
  11   3   0        0.30        0.07      1.23 o
  12  -4   0       15.36       16.05      4.38 o
  12  -4   0       15.36       18.30      2.43 o
  12  -4   0       46.21       59.59      5.46 o
 -12   4   0       15.36       18.18      3.95 o
 -12   4   0       46.21       62.74      4.05 o
  11  -4   0       27.25       30.98      2.57 o
  11  -4   0       27.25       34.47      4.46 o
  11  -4   0       81.97       93.07      5.88 o
 -11   4   0       81.97       81.88      3.84 o
 -11   4   0       27.25       29.54      3.64 o
  10  -4   0        0.13        0.05      2.78 o
  10  -4   0        0.13        0.43      1.33 o
  10  -4   0        0.38        1.34      2.24 o
 -10   4   0        0.38        1.02      1.07 o
 -10   4   0        0.13        0.24      2.15 o
   9  -4   0      217.68      207.75      8.98 o
   9  -4   0       72.37       67.34      4.35 o
   9  -4   0       72.37       65.51      3.10 o
  -9   4   0       72.37       61.47      4.02 o
  -9   4   0      217.68      214.57      7.32 o
   8  -4   0       19.10       16.58      2.52 o
   8  -4   0       19.10       19.91      1.76 o
   8  -4   0       57.45       47.01      3.20 o
  -8   4   0       57.45       44.59      3.12 o
  -8   4   0       57.45       48.10      2.15 o
  -8   4   0       19.10       11.33      1.98 o
  -8   4   0       19.10       21.29      2.06 o
   7  -4   0       11.98       13.96      2.03 o
   7  -4   0       11.98       13.65      1.20 o
   7  -4   0       36.04       33.10      2.51 o
  -7   4   0       36.04       29.86      2.37 o
  -7   4   0       36.04       34.38      1.62 o
  -7   4   0       11.98       12.47      1.74 o
  -7   4   0       11.98        9.67      1.51 o
  -7   4   0       11.98       12.60      0.70 o
   6  -4   0      449.88      471.02     16.87 o
   6  -4   0      449.88      432.39     16.99 o
   6  -4   0      149.56      153.68      5.29 o
   6  -4   0      149.56      144.43      6.46 o
  -6   4   0      149.56      154.57      5.44 o
  -6   4   0      149.56      150.10      6.36 o
  -6   4   0      149.56      154.78      6.07 o
  -6   4   0      544.94      544.01     17.59 o
  -6   4   0      449.88      451.85     16.76 o
   5  -4   0      495.27      565.07     19.59 o
   5  -4   0      127.41      123.56      4.49 o
   5  -4   0      127.41      124.02      5.49 o
   5  -4   0      383.26      394.10     14.74 o
  -5   4   0      383.26      390.61     12.73 o
  -5   4   0      127.41      137.32      4.70 o
  -5   4   0      127.41      133.82      5.15 o
  -5   4   0      495.27      521.63     19.32 o
  -5   4   0      495.27      499.28     16.99 o
   4  -4   0       32.93       38.99      2.04 o
   4  -4   0        9.97        8.82      0.77 o
   4  -4   0        9.97        9.28      1.17 o
   4  -4   0       29.98       29.93      1.83 o
  -4   4   0       29.98       29.73      1.32 o
  -4   4   0       32.93       32.29      1.42 o
  -4   4   0       32.93       31.37      1.82 o
  -4   4   0        9.97       11.71      0.64 o
  -4   4   0        9.97       12.53      1.35 o
  -4   4   0        9.97        9.49      0.96 o
   3  -4   0       50.26       49.95      2.53 o
   3  -4   0       50.26       57.44      2.04 o
   3  -4   0      309.04      341.26     12.12 o
   3  -4   0      309.04      356.42     12.12 o
   3  -4   0      309.04      351.56     12.90 o
   3  -4   0      151.18      155.74      6.24 o
  -3   4   0      309.04      329.31     11.13 o
  -3   4   0      309.04      347.95     12.55 o
  -3   4   0      151.18      163.93      5.30 o
  -3   4   0       50.26       60.38      2.12 o
  -3   4   0       50.26       53.64      2.58 o
  -3   4   0       50.26       56.57      2.26 o
   2  -4   0     1986.63     2078.11     72.09 o
   2  -4   0     1986.63     2041.52     75.11 o
   2  -4   0     1986.63     2077.66     74.37 o
   2  -4   0     1986.63     2169.26     72.08 o
  -2   4   0     1986.63     1963.34     65.74 o
   1  -4   0       35.11       35.63      1.48 o
   1  -4   0       35.11       30.60      1.67 o
   1  -4   0       35.11       39.32      1.79 o
   1  -4   0       35.11       35.22      1.41 o
  -1   4   0       35.11       37.71      1.69 o
  -1   4   0       35.11       36.10      1.37 o
   0  -4   0     1347.43     1344.30     47.63 o
   0  -4   0     1347.43     1361.22     48.95 o
   0  -4   0     1347.43     1362.02     49.62 o
   0   4   0     1347.43     1350.06     49.05 o
   0   4   0     1347.43     1349.13     43.43 o
   0   4   0     1347.43     1402.67     47.65 o
  -1  -4   0     1490.06     1642.35     55.02 o
  -1  -4   0     1490.06     1611.71     57.21 o
  -1  -4   0     1490.06     1585.00     50.12 o
  -1  -4   0     1490.06     1508.02     56.54 o
   1   4   0     1490.06     1510.51     56.57 o
   1   4   0     1030.83     1099.35     35.77 o
   1   4   0     1030.83     1139.16     39.23 o
  -2  -4   0     1829.87     2061.49     66.67 o
  -2  -4   0     1829.87     2105.12     76.01 o
  -2  -4   0     1829.87     2107.90     73.19 o
  -2  -4   0     2703.16     2846.13    105.06 o
   2   4   0     2703.16     2842.84    105.03 o
   2   4   0     2703.16     3017.65    102.09 o
   2   4   0     2703.16     2985.59     93.09 o
  -3  -4   0      546.40      643.44     22.63 o
  -3  -4   0      546.40      642.52     20.56 o
  -3  -4   0      546.40      605.93     23.29 o
  -3  -4   0      546.40      637.13     23.37 o
   3   4   0      700.96      817.34     29.73 o
   3   4   0      546.40      668.44     20.57 o
   3   4   0      546.40      620.36     22.51 o
  -4  -4   0     2536.38     2721.10     87.41 o
  -4  -4   0     2536.38     2762.84     99.48 o
  -4  -4   0     2536.38     2742.25     98.79 o
  -4  -4   0     2536.38     2738.29     95.96 o
   4   4   0     2921.80     3258.79    101.95 o
   4   4   0     2921.80     3276.35    111.79 o
   4   4   0     2921.80     3061.41    115.05 o
  -5  -4   0        2.08        1.72      0.95 o
  -5  -4   0        2.08        1.06      1.15 o
  -5  -4   0        6.26        3.72      0.88 o
  -5  -4   0        6.26        3.38      1.23 o
   5   4   0        7.99        6.27      2.14 o
   5   4   0        7.99        4.28      1.89 o
  -6  -4   0        9.21        9.57      1.66 o
  -6  -4   0        9.21        9.69      1.30 o
  -6  -4   0        9.21        7.05      1.40 o
  -6  -4   0       27.71       28.17      1.79 o
  -6  -4   0       27.71       33.56      2.61 o
   6   4   0       27.71       28.27      1.81 o
   6   4   0       27.71       23.16      2.04 o
   6   4   0        9.21        9.22      1.16 o
   6   4   0        9.21        9.14      1.69 o
   6   4   0        9.21        9.05      1.43 o
  -7  -4   0        1.41        2.45      1.45 o
  -7  -4   0        1.41        1.08      1.11 o
  -7  -4   0        1.41       -0.09      1.39 o
  -7  -4   0        4.23        3.50      1.69 o
  -7  -4   0        4.23        3.44      1.15 o
   7   4   0        1.41        0.40      1.04 o
   7   4   0        1.41       -0.81      1.80 o
   7   4   0        1.41        2.00      1.41 o
   7   4   0        4.23        3.90      1.45 o
   7   4   0        4.23        4.90      1.07 o
  -8  -4   0        3.76        2.11      1.33 o
  -8  -4   0        3.76        2.15      1.53 o
  -8  -4   0        3.76        1.77      1.78 o
  -8  -4   0       11.30        8.69      2.17 o
  -8  -4   0       11.30       10.48      1.54 o
   8   4   0        3.76        6.66      1.51 o
   8   4   0        3.76        1.69      2.00 o
   8   4   0        3.76        2.78      1.56 o
   8   4   0       11.30       10.85      1.97 o
   8   4   0       11.30        7.63      1.30 o
  -9  -4   0       39.62       35.52      3.53 o
  -9  -4   0       39.62       38.02      2.74 o
  -9  -4   0       13.17       15.57      2.45 o
  -9  -4   0       13.17       10.76      2.33 o
  -9  -4   0       13.17        9.94      1.66 o
   9   4   0       13.17       14.26      1.94 o
   9   4   0       13.17       12.17      2.69 o
   9   4   0       13.17       15.08      2.47 o
   9   4   0       39.62       32.73      3.26 o
   9   4   0       39.62       42.77      2.51 o
 -10  -4   0        0.20       -0.53      1.53 o
 -10  -4   0        0.20       -0.23      2.65 o
 -10  -4   0        0.20        0.02      2.11 o
 -10  -4   0        0.60        0.30      1.68 o
 -10  -4   0        0.60        1.00      2.90 o
  10   4   0        0.20        1.52      2.70 o
  10   4   0        0.20        1.21      1.77 o
  10   4   0        0.20        0.71      2.13 o
  10   4   0        0.60        0.70      2.57 o
  10   4   0        0.60       -0.37      1.26 o
 -11  -4   0        0.90        0.63      1.91 o
 -11  -4   0        0.90        1.45      3.34 o
 -11  -4   0        2.70       -0.20      3.27 o
 -11  -4   0        2.70        2.18      2.19 o
  11   4   0        2.70       -1.00      4.34 o
  11   4   0        2.70        4.06      1.47 o
  11   4   0        0.90       -1.79      3.62 o
  12  -5   0       19.98       17.65      3.36 o
  12  -5   0       19.98       13.77      4.34 o
  12  -5   0       60.10       57.38      5.38 o
  11  -5   0        1.34        1.26      3.08 o
  11  -5   0        0.45       -1.17      1.57 o
  11  -5   0        0.45        0.84      3.18 o
 -11   5   0        1.34        2.64      1.46 o
 -11   5   0        0.45        1.86      2.69 o
  10  -5   0        9.24        7.85      1.57 o
  10  -5   0        9.24        9.13      3.08 o
  10  -5   0       27.80       28.94      3.45 o
 -10   5   0       27.80       26.65      2.15 o
 -10   5   0        9.24        7.44      2.48 o
   9  -5   0       28.88       34.01      3.28 o
   9  -5   0        9.60       10.88      2.50 o
   9  -5   0        9.60       10.83      1.46 o
  -9   5   0        9.60        7.96      2.13 o
  -9   5   0       28.88       32.14      2.01 o
   8  -5   0      371.55      365.54     14.41 o
   8  -5   0      123.52      125.98      6.06 o
   8  -5   0      123.52      126.96      4.74 o
  -8   5   0      123.52      122.68      5.83 o
  -8   5   0      371.55      371.56     12.20 o
   7  -5   0      224.39      215.83      8.83 o
   7  -5   0      224.39      215.03      7.33 o
   7  -5   0      674.97      641.16     24.18 o
  -7   5   0      674.97      651.20     20.90 o
  -7   5   0      224.39      209.75      8.73 o
   6  -5   0      497.01      498.03     18.17 o
   6  -5   0      497.01      456.26     18.20 o
   6  -5   0      165.23      151.78      5.36 o
   6  -5   0      165.23      152.56      6.52 o
  -6   5   0      165.23      167.28      6.13 o
  -6   5   0      165.23      145.71      6.50 o
  -6   5   0      497.01      523.76     17.93 o
  -6   5   0      497.01      463.77     15.71 o
   5  -5   0      140.88      129.27      5.30 o
   5  -5   0      140.88      129.77      5.18 o
   5  -5   0       46.84       35.28      2.39 o
   5  -5   0       46.84       39.04      1.73 o
  -5   5   0       46.84       38.18      2.31 o
  -5   5   0       46.84       43.25      1.99 o
  -5   5   0       46.84       44.62      2.49 o
  -5   5   0      140.88      126.85      4.90 o
  -5   5   0      140.88      118.06      4.33 o
  -5   5   0      140.88      120.98      4.22 o
   4  -5   0       90.23       92.10      4.09 o
   4  -5   0       90.23       89.13      3.26 o
   4  -5   0       90.23       94.11      3.27 o
   4  -5   0      271.40      285.31     10.68 o
   4  -5   0      271.40      275.03     10.64 o
  -4   5   0      271.40      276.53      9.13 o
  -4   5   0      271.40      288.68     10.28 o
  -4   5   0      271.40      271.22      9.08 o
  -4   5   0       90.23       92.44      3.34 o
  -4   5   0       90.23       92.77      4.03 o
  -4   5   0       90.23       92.49      3.35 o
  -4   5   0       90.23       92.09      4.06 o
  -4   5   0       90.23       99.81      3.65 o
   3  -5   0       30.73       29.69      1.21 o
   3  -5   0       30.73       29.03      1.75 o
   3  -5   0       30.73       31.04      1.22 o
   3  -5   0       30.73       24.29      1.72 o
   3  -5   0       10.22        8.81      0.73 o
   3  -5   0       10.22        9.10      0.77 o
  -3   5   0       10.22        9.28      0.58 o
  -3   5   0       10.22        9.21      0.73 o
  -3   5   0       10.22       10.41      0.65 o
  -3   5   0       10.22        9.97      1.03 o
  -3   5   0       10.22        7.12      1.06 o
  -3   5   0       30.73       28.25      1.29 o
  -3   5   0       30.73       26.98      1.20 o
  -3   5   0       30.73       28.91      1.30 o
   2  -5   0      764.72      810.74     28.14 o
   2  -5   0      764.72      837.37     28.13 o
   2  -5   0      764.72      780.13     28.84 o
   2  -5   0      764.72      776.87     29.20 o
   2  -5   0      764.72      803.75     29.54 o
   2  -5   0      254.23      257.13      8.49 o
   2  -5   0      254.23      258.32      9.48 o
  -2   5   0      764.72      806.11     25.69 o
  -2   5   0      254.23      258.25      9.24 o
  -2   5   0      254.23      262.99      9.85 o
  -2   5   0      254.23      264.84      9.25 o
  -2   5   0      254.23      263.87      9.83 o
   1  -5   0     1765.86     1789.73     65.47 o
   1  -5   0     1765.86     1840.93     66.22 o
   1  -5   0     1765.86     1830.36     63.51 o
   1  -5   0     1765.86     1870.79     65.20 o
   1  -5   0      587.06      641.70     22.00 o
   1  -5   0      587.06      610.82     19.61 o
  -1   5   0     1765.86     1792.01     65.43 o
  -1   5   0     1765.86     1778.18     57.90 o
  -1   5   0      587.06      589.52     21.54 o
  -1   5   0      587.06      602.12     22.29 o
  -1   5   0      587.06      611.14     22.40 o
  -1   5   0      587.06      606.17     21.46 o
   0  -5   0      442.83      481.52     15.31 o
   0  -5   0      442.83      481.07     16.80 o
   0  -5   0      442.83      479.19     17.19 o
   0  -5   0     1332.03     1402.98     49.33 o
   0  -5   0     1332.03     1417.86     50.65 o
   0  -5   0     1332.03     1399.70     51.41 o
   0   5   0      442.83      473.79     17.40 o
   0   5   0      442.83      463.43     16.76 o
   0   5   0      442.83      463.72     17.38 o
   0   5   0     1332.03     1452.25     49.31 o
   0   5   0     1332.03     1399.56     50.76 o
   0   5   0     1332.03     1376.49     44.95 o
  -1  -5   0       10.76       12.13      1.09 o
  -1  -5   0       10.76       12.43      0.89 o
  -1  -5   0       10.76       11.20      1.00 o
  -1  -5   0       32.35       38.73      1.69 o
  -1  -5   0       32.35       37.97      2.04 o
  -1  -5   0       32.35       41.98      1.82 o
  -1  -5   0       32.35       34.21      1.86 o
   1   5   0       32.35       38.69      1.64 o
   1   5   0       32.35       38.45      1.89 o
   1   5   0       32.35       38.41      1.81 o
   1   5   0       10.76       13.71      0.91 o
   1   5   0       10.76       14.88      0.92 o
   1   5   0       10.76       11.41      0.98 o
   1   5   0       10.76       10.64      1.07 o
  -2  -5   0      607.86      684.95     23.53 o
  -2  -5   0      607.86      671.18     21.44 o
  -2  -5   0      607.86      653.97     24.22 o
  -2  -5   0     1828.44     1889.64     68.03 o
  -2  -5   0     1828.44     1959.03     61.99 o
  -2  -5   0     1828.44     1893.12     69.96 o
  -2  -5   0     1828.44     1996.01     70.71 o
   2   5   0     1828.44     1904.60     61.97 o
   2   5   0     1828.44     1965.87     69.94 o
   2   5   0     1828.44     1984.32     67.96 o
   2   5   0      607.86      634.55     24.27 o
   2   5   0      607.86      677.59     21.40 o
   2   5   0      607.86      667.26     23.55 o
   2   5   0      607.86      657.54     24.32 o
  -3  -5   0       62.93       67.87      3.01 o
  -3  -5   0       62.93       73.61      2.77 o
  -3  -5   0       62.93       66.45      3.14 o
  -3  -5   0      189.30      217.94      8.18 o
  -3  -5   0      189.30      213.84      8.39 o
  -3  -5   0      189.30      218.24      7.36 o
  -3  -5   0      189.30      220.34      8.36 o
   3   5   0       62.93       69.93      3.21 o
   3   5   0       62.93       70.73      2.68 o
   3   5   0       62.93       68.92      3.09 o
   3   5   0       62.93       71.59      2.99 o
   3   5   0      189.30      226.34      7.37 o
   3   5   0      189.30      209.80      8.03 o
   3   5   0      189.30      216.98      8.33 o
  -4  -5   0     2639.08     2949.57     95.74 o
  -4  -5   0     2639.08     3100.44    109.03 o
  -4  -5   0     2639.08     3015.02    105.12 o
  -4  -5   0     2639.08     2872.74    108.15 o
  -4  -5   0      877.36     1000.36     35.42 o
  -4  -5   0      877.36     1028.20     32.31 o
  -4  -5   0      877.36      978.74     36.56 o
   4   5   0      877.36      992.89     35.51 o
   4   5   0      877.36     1013.56     36.73 o
   4   5   0      877.36     1000.58     32.27 o
   4   5   0     2639.08     2908.07    108.04 o
   4   5   0     2639.08     3006.14    104.96 o
   4   5   0     2639.08     3161.07     95.76 o
  -5  -5   0       42.42       36.53      2.62 o
  -5  -5   0       42.42       37.16      2.28 o
  -5  -5   0      127.58      138.34      4.70 o
  -5  -5   0      127.58      120.30      5.44 o
   5   5   0      127.58      121.89      5.01 o
   5   5   0      127.58      124.12      5.28 o
   5   5   0       42.42       43.13      2.07 o
   5   5   0       42.42       44.57      2.30 o
   5   5   0       42.42       33.64      2.56 o
   5   5   0       42.42       39.04      2.52 o
  -6  -5   0       18.58       17.65      1.67 o
  -6  -5   0       18.58       17.90      1.94 o
  -6  -5   0       55.90       51.65      3.03 o
  -6  -5   0       55.90       39.82      2.27 o
   6   5   0       55.90       42.76      2.41 o
   6   5   0       55.90       39.62      2.76 o
   6   5   0       18.58       12.52      1.39 o
   6   5   0       18.58       13.05      1.99 o
   6   5   0       18.58       16.73      1.73 o
  -7  -5   0        6.65        6.21      1.89 o
  -7  -5   0        6.65        4.70      1.31 o
  -7  -5   0        2.21        2.25      1.32 o
  -7  -5   0        2.21        0.03      1.55 o
   7   5   0        2.21        1.28      1.50 o
   7   5   0        2.21        0.09      1.15 o
   7   5   0        2.21        4.44      1.75 o
   7   5   0        6.65        5.67      1.27 o
   7   5   0        6.65        6.82      1.74 o
  -8  -5   0        0.32       -0.85      1.38 o
  -8  -5   0        0.32        0.21      1.81 o
  -8  -5   0        0.96        1.81      2.16 o
  -8  -5   0        0.96        0.99      1.35 o
   8   5   0        0.96        0.21      1.14 o
   8   5   0        0.96       -0.22      1.93 o
   8   5   0        0.32        0.55      1.91 o
   8   5   0        0.32        0.72      1.58 o
   8   5   0        0.32       -1.16      1.30 o
  -9  -5   0       22.29       16.40      2.88 o
  -9  -5   0       22.29       16.89      2.02 o
  -9  -5   0        7.41        4.93      2.25 o
  -9  -5   0        7.41        5.70      1.63 o
   9   5   0        7.41        9.20      2.58 o
   9   5   0        7.41        6.96      2.35 o
   9   5   0        7.41        9.17      1.89 o
   9   5   0       22.29       21.99      2.83 o
   9   5   0       22.29       17.91      1.81 o
 -10  -5   0       87.65       85.72      4.56 o
 -10  -5   0       87.65       91.07      5.76 o
 -10  -5   0       29.14       31.02      3.00 o
 -10  -5   0       29.14       28.18      3.51 o
  10   5   0       87.65       83.17      4.13 o
  10   5   0       87.65       93.13      5.26 o
  10   5   0       29.14       26.80      3.65 o
 -11  -5   0        6.66        5.73      4.06 o
 -11  -5   0        6.66        3.02      2.34 o
 -11  -5   0        2.21        1.95      2.15 o
 -11  -5   0        2.21       -1.53      3.02 o
  11   5   0        6.66        4.58      1.70 o
  11   5   0        2.21        2.16      3.45 o
  12  -6   0       63.56       68.32      8.45 o
  11  -6   0       30.02       28.98      2.48 o
  11  -6   0       30.02       25.07      4.02 o
  11  -6   0       90.31       95.71      6.18 o
 -11   6   0       90.31       84.10      3.86 o
 -11   6   0       30.02       25.25      3.93 o
  10  -6   0       42.95       37.55      3.84 o
  10  -6   0       14.28       11.71      3.07 o
  10  -6   0       14.28       11.21      1.78 o
 -10   6   0       42.95       43.74      2.41 o
 -10   6   0       14.28       10.70      2.69 o
   9  -6   0      328.86      329.08     13.24 o
   9  -6   0      109.33      115.24      4.44 o
   9  -6   0      109.33      113.31      5.89 o
  -9   6   0      109.33       97.64      5.39 o
  -9   6   0      328.86      324.30     10.91 o
   8  -6   0      199.58      194.19      8.57 o
   8  -6   0      199.58      196.10      6.98 o
   8  -6   0      600.32      588.28     22.15 o
  -8   6   0      199.58      204.20      8.46 o
  -8   6   0      600.32      581.55     18.99 o
   7  -6   0       37.01       31.91      2.82 o
   7  -6   0       37.01       35.32      1.88 o
   7  -6   0      111.33      103.50      5.19 o
  -7   6   0       37.01       32.17      2.61 o
  -7   6   0      111.33      115.33      4.02 o
   6  -6   0      193.59      207.47      7.13 o
   6  -6   0      193.59      225.25      8.66 o
   6  -6   0      582.33      593.12     22.65 o
   6  -6   0     1174.35     1203.36     44.17 o
  -6   6   0      193.59      191.73      8.50 o
  -6   6   0      193.59      219.83      8.56 o
  -6   6   0      582.33      619.26     19.62 o
   5  -6   0       39.87       36.41      2.69 o
   5  -6   0       31.05       24.69      2.03 o
   5  -6   0       10.32        9.77      1.43 o
  -5   6   0       10.32        9.09      1.45 o
  -5   6   0       31.05       25.67      1.25 o
   4  -6   0        0.88        1.47      1.02 o
   4  -6   0        0.88        0.93      0.52 o
   4  -6   0        2.66        0.77      0.98 o
   4  -6   0        9.98        5.70      1.76 o
  -4   6   0        0.88        0.81      0.97 o
  -4   6   0        2.66        0.60      0.63 o
  -4   6   0        9.98        6.98      1.03 o
  -4   6   0        9.98        7.55      1.01 o
   3  -6   0       33.05       32.20      1.49 o
   3  -6   0       33.05       32.36      2.06 o
   3  -6   0       33.05       29.80      2.24 o
   3  -6   0       33.05       32.41      1.43 o
  -3   6   0       33.05       31.82      1.37 o
  -3   6   0       33.05       33.27      1.49 o
   2  -6   0      400.73      434.79     17.09 o
   2  -6   0      400.73      442.87     16.93 o
   2  -6   0      400.73      442.41     16.16 o
   2  -6   0      400.73      461.44     16.17 o
   2  -6   0      400.73      468.25     16.49 o
  -2   6   0      400.73      475.26     14.81 o
  -2   6   0      400.73      471.92     16.91 o
   1  -6   0      333.96      334.09     12.17 o
   1  -6   0      333.96      346.80     12.37 o
   1  -6   0      333.96      334.38     12.86 o
  -1   6   0      333.96      345.25     12.69 o
   0  -6   0       32.16       39.05      1.75 o
   0  -6   0       32.16       36.54      1.89 o
   0  -6   0       32.16       37.01      2.04 o
   0   6   0       32.16       34.84      1.72 o
   0   6   0       32.16       35.59      2.12 o
   0   6   0       32.16       34.15      2.05 o
  -1  -6   0      714.79      822.96     31.29 o
  -1  -6   0      714.79      852.17     30.83 o
  -1  -6   0      714.79      830.89     30.04 o
  -1  -6   0      714.79      897.10     27.37 o
   1   6   0      536.84      630.01     20.49 o
   1   6   0      536.84      637.92     22.47 o
   1   6   0      714.79      846.69     30.92 o
  -2  -6   0        1.08        2.59      0.78 o
  -2  -6   0        1.08        2.69      0.90 o
  -2  -6   0        1.08        2.11      0.95 o
  -2  -6   0       10.43       12.21      1.65 o
   2   6   0       10.43       11.14      1.75 o
   2   6   0        1.08        2.40      0.78 o
   2   6   0        1.08        2.46      0.73 o
  -3  -6   0       88.66       77.30      3.62 o
  -3  -6   0       88.66       82.78      3.20 o
  -3  -6   0       88.66       84.62      3.65 o
  -3  -6   0      120.81      103.43      4.66 o
   3   6   0      120.81      106.86      4.65 o
   3   6   0       88.66       77.40      3.44 o
   3   6   0       88.66       83.91      3.20 o
  -4  -6   0      322.96      315.37     12.11 o
  -4  -6   0      322.96      329.50     12.48 o
  -4  -6   0      322.96      333.79     12.37 o
  -4  -6   0      322.96      323.00     10.90 o
  -4  -6   0      107.37      117.68      4.41 o
   4   6   0      368.23      393.52     14.82 o
   4   6   0      322.96      325.35     11.92 o
  -5  -6   0      111.49      108.66      4.93 o
  -5  -6   0      111.49       99.76      4.16 o
  -5  -6   0       37.07       37.49      2.39 o
   5   6   0      111.49      115.89      4.84 o
   5   6   0      111.49      108.08      4.53 o
   5   6   0       37.07       36.08      2.05 o
  -6  -6   0        4.31        2.47      1.30 o
  -6  -6   0        4.31        5.34      1.60 o
  -6  -6   0       12.98        7.35      1.32 o
  -6  -6   0       12.98        8.72      1.85 o
   6   6   0       12.98        9.60      1.75 o
   6   6   0       12.98        9.04      1.39 o
   6   6   0        4.31        3.12      1.33 o
   6   6   0        4.31        3.53      1.60 o
   6   6   0        4.31        2.11      1.13 o
  -7  -6   0        0.00        0.66      1.41 o
  -7  -6   0        0.00        0.36      1.65 o
  -7  -6   0        0.00        1.58      1.80 o
  -7  -6   0        0.00        0.19      1.24 o
   7   6   0        0.00        1.31      1.37 o
   7   6   0        0.00        1.80      1.98 o
   7   6   0        0.00        1.52      1.35 o
   7   6   0        0.00       -0.13      1.20 o
   7   6   0        0.00       -0.88      1.66 o
  -8  -6   0       32.25       32.09      2.70 o
  -8  -6   0       32.25       33.10      3.21 o
  -8  -6   0       97.02       98.84      4.46 o
  -8  -6   0       97.02       98.39      5.41 o
   8   6   0       32.25       28.34      3.04 o
   8   6   0       32.25       32.79      2.97 o
   8   6   0       97.02       96.24      5.22 o
   8   6   0       97.02      103.15      4.53 o
  -9  -6   0        0.90        2.85      2.57 o
  -9  -6   0        0.90        0.83      1.62 o
  -9  -6   0        2.70        1.58      1.76 o
  -9  -6   0        2.70        1.65      2.79 o
   9   6   0        0.90        1.85      2.66 o
   9   6   0        2.70        2.47      1.46 o
   9   6   0        2.70       -0.94      2.34 o
 -10  -6   0       70.54       73.72      4.34 o
 -10  -6   0       70.54       65.01      5.37 o
 -10  -6   0       23.45       21.97      3.46 o
 -10  -6   0       23.45       25.34      2.74 o
  10   6   0       23.45       27.97      3.78 o
  10   6   0       70.54       66.26      3.82 o
 -11  -6   0       17.35       15.58      3.13 o
  11   6   0        5.77        5.65      4.27 o
  11  -7   0        2.62        1.41      3.46 o
  11  -7   0        2.62        3.11      1.87 o
  11  -7   0        7.87        5.22      3.13 o
 -11   7   0        2.62        3.78      3.12 o
 -11   7   0        7.87        5.30      1.58 o
  10  -7   0       39.69       36.74      3.93 o
  10  -7   0       13.19       10.57      1.73 o
  10  -7   0       13.19        8.28      3.04 o
 -10   7   0       39.69       42.58      2.53 o
 -10   7   0       13.19       11.06      2.96 o
   9  -7   0       39.29       44.31      3.99 o
   9  -7   0       13.06       13.09      1.51 o
   9  -7   0       13.06        9.54      2.62 o
  -9   7   0       39.29       40.31      2.22 o
  -9   7   0       13.06        5.92      2.18 o
   8  -7   0      270.78      287.99     11.70 o
   8  -7   0       90.02       96.64      3.86 o
   8  -7   0       90.02       93.66      5.11 o
  -8   7   0       90.02       92.43      5.04 o
  -8   7   0      270.78      289.65      9.68 o
   7  -7   0        0.17       -0.08      0.87 o
   7  -7   0        0.17       -1.28      1.63 o
   7  -7   0        0.50        0.55      1.56 o
  -7   7   0        0.50        3.20      0.79 o
  -7   7   0        0.17       -0.20      1.46 o
   6  -7   0       85.53       76.62      4.22 o
   6  -7   0       85.53       80.14      3.06 o
   6  -7   0      257.27      233.27      9.46 o
   6  -7   0      257.27      239.36      9.54 o
  -6   7   0      257.27      236.82      7.89 o
  -6   7   0       85.53       78.68      3.94 o
  -6   7   0       85.53       75.31      4.03 o
   5  -7   0      395.22      386.05     12.65 o
   5  -7   0      395.22      391.00     14.69 o
   5  -7   0     1188.82     1150.45     41.46 o
   5  -7   0     1188.82     1141.30     41.77 o
  -5   7   0     1188.82     1111.31     36.29 o
  -5   7   0      395.22      377.80     14.72 o
  -5   7   0      395.22      387.94     14.72 o
   4  -7   0      125.28      115.15      5.17 o
   4  -7   0      125.28      124.36      5.20 o
   4  -7   0       41.65       39.59      1.73 o
  -4   7   0       41.65       34.60      2.37 o
  -4   7   0       41.65       40.04      2.38 o
  -4   7   0       41.65       36.58      1.44 o
  -4   7   0       41.65       38.48      1.45 o
  -4   7   0      125.28      118.66      4.15 o
   3  -7   0        1.29        3.77      0.60 o
   3  -7   0        1.29        0.10      0.97 o
   3  -7   0        1.29        4.66      1.20 o
   3  -7   0        1.29        1.62      0.52 o
   3  -7   0        0.43        0.72      0.54 o
  -3   7   0        0.43        0.34      0.36 o
  -3   7   0        0.43        0.15      0.96 o
  -3   7   0        0.43        0.42      0.97 o
  -3   7   0        0.43        0.77      0.45 o
  -3   7   0        1.29        0.99      0.53 o
   2  -7   0      403.18      446.25     15.41 o
   2  -7   0      403.18      415.80     13.88 o
   2  -7   0     1212.76     1274.07     47.69 o
   2  -7   0     1212.76     1267.03     45.53 o
   2  -7   0     1212.76     1351.36     45.51 o
   2  -7   0     1212.76     1270.27     47.14 o
   2  -7   0     1212.76     1346.06     46.63 o
  -2   7   0      403.18      442.40     15.97 o
  -2   7   0      403.18      400.63     15.89 o
  -2   7   0      403.18      408.10     15.10 o
  -2   7   0      403.18      444.18     15.13 o
  -2   7   0     1212.76     1295.51     47.08 o
  -2   7   0     1212.76     1282.88     41.55 o
   1  -7   0        0.09        0.52      0.55 o
   1  -7   0        0.09        5.47      1.14 o
   1  -7   0        0.09        0.54      0.97 o
   1  -7   0        0.09        0.47      0.65 o
   1  -7   0        0.03       -0.27      0.54 o
   1  -7   0        0.03       -0.17      0.55 o
  -1   7   0        0.03       -0.05      0.69 o
  -1   7   0        0.03       -0.24      0.65 o
  -1   7   0        0.03       -0.14      0.87 o
  -1   7   0        0.03       -0.49      0.50 o
  -1   7   0        0.09       -0.55      0.82 o
  -1   7   0        0.09        0.26      0.57 o
  -1   7   0        0.09        5.96      0.98 o
   0  -7   0      520.56      562.35     19.69 o
   0  -7   0      520.56      570.34     20.14 o
   0  -7   0      520.56      530.74     17.93 o
   0  -7   0     1565.84     1699.03     53.48 o
   0  -7   0     1565.84     1590.86     61.06 o
   0  -7   0     1565.84     1711.22     60.13 o
   0  -7   0     1565.84     1586.00     58.57 o
   0   7   0     1565.84     1707.83     53.39 o
   0   7   0     1565.84     1705.46     58.57 o
   0   7   0     1565.84     1688.03     60.31 o
   0   7   0      520.56      533.27     19.61 o
   0   7   0      520.56      558.68     20.39 o
   0   7   0      520.56      563.58     20.43 o
  -1  -7   0        4.00        2.57      0.74 o
  -1  -7   0        4.00        2.21      0.82 o
  -1  -7   0        4.00        2.04      0.94 o
  -1  -7   0       12.02       10.21      1.07 o
  -1  -7   0       12.02        7.38      1.23 o
  -1  -7   0       12.02        7.15      0.98 o
  -1  -7   0       12.02        8.00      1.13 o
   1   7   0       12.02        6.47      0.84 o
   1   7   0       12.02        5.67      0.92 o
   1   7   0       12.02        6.30      1.12 o
   1   7   0        4.00        2.29      0.73 o
   1   7   0        4.00        2.82      0.76 o
   1   7   0        4.00        2.18      0.96 o
   1   7   0        4.00        1.70      0.74 o
  -2  -7   0      344.71      403.33     14.08 o
  -2  -7   0      344.71      385.59     14.44 o
  -2  -7   0      344.71      388.94     12.79 o
  -2  -7   0     1036.89     1158.45     42.56 o
  -2  -7   0     1036.89     1141.51     41.44 o
  -2  -7   0     1036.89     1146.34     43.10 o
  -2  -7   0     1036.89     1227.77     37.73 o
   2   7   0      344.71      389.12     12.73 o
   2   7   0      344.71      374.73     14.06 o
   2   7   0      344.71      364.96     14.51 o
   2   7   0      344.71      402.53     14.43 o
   2   7   0     1036.89     1155.82     42.55 o
   2   7   0     1036.89     1195.88     37.73 o
   2   7   0     1036.89     1188.83     41.38 o
  -3  -7   0       64.02       68.64      2.84 o
  -3  -7   0       64.02       59.48      3.22 o
  -3  -7   0       64.02       64.94      3.26 o
  -3  -7   0       64.02       64.20      3.23 o
  -3  -7   0       21.28       18.95      1.87 o
  -3  -7   0       21.28       22.57      1.64 o
  -3  -7   0       21.28       22.86      1.85 o
   3   7   0       21.28       18.07      1.80 o
   3   7   0       21.28       18.15      1.80 o
   3   7   0       21.28       24.72      1.58 o
   3   7   0       21.28       22.69      1.52 o
   3   7   0       64.02       70.15      2.85 o
   3   7   0       64.02       59.85      3.04 o
   3   7   0       64.02       63.77      3.01 o
  -4  -7   0       88.12       81.84      3.83 o
  -4  -7   0       88.12       81.54      3.91 o
  -4  -7   0       88.12       81.20      3.38 o
  -4  -7   0       88.12       81.13      4.01 o
  -4  -7   0       29.30       28.91      2.17 o
  -4  -7   0       29.30       26.80      1.94 o
  -4  -7   0       29.30       21.44      2.11 o
   4   7   0       88.12       82.60      3.87 o
   4   7   0       88.12       77.80      3.64 o
   4   7   0       29.30       26.08      1.87 o
   4   7   0       29.30       24.55      2.18 o
   4   7   0       29.30       24.22      2.15 o
   4   7   0       29.30       30.07      1.79 o
  -5  -7   0        6.62        5.02      1.20 o
  -5  -7   0        6.62        5.50      1.61 o
  -5  -7   0        2.20        1.66      1.37 o
  -5  -7   0        2.20        1.77      1.35 o
   5   7   0        6.62        3.76      1.21 o
   5   7   0        6.62        5.75      1.40 o
   5   7   0        2.20       -0.51      1.54 o
   5   7   0        2.20        0.88      1.47 o
   5   7   0        2.20        1.11      1.15 o
  -6  -7   0       98.13       98.94      4.12 o
  -6  -7   0       98.13       99.75      5.08 o
  -6  -7   0       32.62       30.93      3.04 o
  -6  -7   0       32.62       32.22      2.58 o
   6   7   0       98.13       92.86      4.70 o
   6   7   0       98.13       95.42      4.32 o
   6   7   0       32.62       32.16      2.48 o
   6   7   0       32.62       34.13      2.81 o
  -7  -7   0        1.26        2.23      1.89 o
  -7  -7   0        1.26        0.10      1.48 o
  -7  -7   0        3.80        1.71      1.95 o
  -7  -7   0        3.80        3.47      1.57 o
   7   7   0        3.80        2.58      1.43 o
   7   7   0        3.80        5.07      1.79 o
   7   7   0        1.26        2.15      1.87 o
  -8  -7   0       10.99        8.71      2.56 o
  -8  -7   0       10.99        9.50      1.88 o
  -8  -7   0       33.07       30.96      3.34 o
  -8  -7   0       33.07       38.23      2.97 o
   8   7   0       10.99        9.02      2.64 o
   8   7   0       33.07       35.81      3.21 o
   8   7   0       33.07       34.71      2.77 o
  -9  -7   0       24.18       21.02      3.18 o
  -9  -7   0       24.18       23.71      2.54 o
  -9  -7   0       72.74       57.20      4.59 o
  -9  -7   0       72.74       65.88      5.03 o
   9   7   0       72.74       71.62      4.88 o
   9   7   0       72.74       72.25      3.89 o
   9   7   0       24.18       24.95      3.55 o
 -10  -7   0        5.44        7.52      3.91 o
 -10  -7   0        1.81        2.26      2.34 o
 -10  -7   0        1.81        5.19      3.46 o
  10   7   0        1.81       -1.27      3.42 o
  10   7   0        5.44        2.91      1.92 o
  11  -8   0       34.19       31.47      4.55 o
  11  -8   0       34.19       34.85      2.78 o
  11  -8   0      102.84      100.02      6.51 o
 -11   8   0      102.84      109.65      4.62 o
 -11   8   0       34.19       29.09      4.04 o
  10  -8   0      737.53      822.70     31.32 o
  10  -8   0      245.19      274.36      9.80 o
  10  -8   0      245.19      283.60     12.14 o
 -10   8   0      737.53      827.70     26.86 o
 -10   8   0      245.19      269.38     11.88 o
   9  -8   0       96.49       83.09      5.07 o
   9  -8   0       32.08       28.25      3.40 o
   9  -8   0       32.08       31.53      2.40 o
  -9   8   0       32.08       23.94      2.92 o
  -9   8   0       96.49       89.42      3.60 o
   8  -8   0      267.36      256.98     10.86 o
   8  -8   0       88.88       86.10      3.74 o
   8  -8   0       88.88      102.45      5.17 o
  -8   8   0      267.36      266.49      8.90 o
  -8   8   0       88.88       91.66      4.84 o
   7  -8   0      110.74      108.71      5.53 o
   7  -8   0      110.74      120.03      5.50 o
   7  -8   0       36.82       43.22      3.24 o
   7  -8   0       36.82       37.17      2.14 o
  -7   8   0       36.82       37.62      3.16 o
  -7   8   0       36.82       36.88      2.93 o
  -7   8   0      110.74      114.85      4.19 o
   6  -8   0      101.42       99.92      4.79 o
   6  -8   0       33.72       33.49      1.88 o
   6  -8   0       33.72       40.62      2.81 o
   6  -8   0      106.43       94.76      5.10 o
  -6   8   0      101.42       94.77      3.57 o
  -6   8   0       33.72       29.69      2.93 o
  -6   8   0       33.72       31.49      2.55 o
   5  -8   0       46.47       47.83      3.52 o
   5  -8   0       46.47       44.29      3.17 o
  -5   8   0       46.47       49.12      2.32 o
   4  -8   0       62.12       53.79      3.45 o
   4  -8   0       62.12       56.89      2.16 o
   4  -8   0       62.12       57.14      2.16 o
   4  -8   0       62.12       52.38      3.34 o
  -4   8   0       62.12       56.87      2.43 o
   3  -8   0        9.86        8.25      1.61 o
   3  -8   0        9.86       11.21      1.07 o
   3  -8   0        9.86       10.33      1.59 o
   3  -8   0        9.86       13.19      1.18 o
  -3   8   0        9.86       11.63      1.24 o
  -3   8   0        9.86        9.54      1.61 o
   2  -8   0       36.78       40.84      2.50 o
   2  -8   0       36.78       41.04      2.58 o
   2  -8   0       36.78       45.67      2.00 o
  -2   8   0       36.78       42.07      2.41 o
   1  -8   0      208.84      198.36      7.81 o
   1  -8   0      208.84      190.16      8.38 o
   1  -8   0      208.84      222.92      7.88 o
  -1   8   0      208.84      223.70      8.34 o
  -1   8   0      208.84      218.65      7.20 o
   0  -8   0      127.28      125.86      5.61 o
   0  -8   0      127.28      140.47      5.13 o
   0  -8   0      127.28      120.98      5.15 o
   0   8   0      127.28      129.97      5.33 o
   0   8   0      127.28      124.35      4.71 o
   0   8   0      127.28      134.82      5.51 o
  -1  -8   0        6.11        8.81      1.81 o
  -1  -8   0        6.11        5.83      1.54 o
  -1  -8   0        6.11        6.82      2.02 o
   1   8   0        6.11        6.92      1.71 o
   1   8   0        6.11        6.01      2.12 o
   1   8   0        6.11        7.20      2.04 o
  -2  -8   0       62.10       63.43      3.16 o
  -2  -8   0       63.10       68.02      3.41 o
  -2  -8   0       63.10       56.07      3.58 o
   2   8   0       63.10       59.84      3.41 o
   2   8   0       63.10       66.49      3.11 o
   2   8   0       62.10       61.07      3.01 o
  -3  -8   0        4.93        8.26      1.59 o
  -3  -8   0        4.93        7.36      1.32 o
  -3  -8   0        4.93        7.09      1.55 o
  -3  -8   0        7.84        7.86      2.38 o
   3   8   0        4.93        6.66      1.42 o
   3   8   0        4.93        7.62      1.35 o
   3   8   0        4.93        9.11      1.24 o
  -4  -8   0        8.81        6.05      1.51 o
  -4  -8   0        8.81        6.35      1.62 o
  -4  -8   0        8.81        5.82      1.76 o
  -4  -8   0        8.81        5.05      1.30 o
   4   8   0        2.93        6.34      1.46 o
   4   8   0        8.81        4.40      1.29 o
   4   8   0        8.81        4.32      1.44 o
  -5  -8   0       90.67       95.25      4.54 o
  -5  -8   0       90.67       82.92      4.11 o
  -5  -8   0       30.14       25.34      2.52 o
   5   8   0       30.14       31.11      2.80 o
   5   8   0       30.14       27.72      2.32 o
   5   8   0       30.14       32.16      2.68 o
   5   8   0       90.67       84.88      4.22 o
   5   8   0       90.67       89.74      4.12 o
  -6  -8   0      127.46      131.29      5.73 o
  -6  -8   0      383.39      369.74     14.78 o
   6   8   0      127.46      128.60      6.22 o
   6   8   0      383.39      377.38     14.54 o
   6   8   0      383.39      380.31     13.99 o
  -7  -8   0       72.91       75.29      4.36 o
  -7  -8   0       72.91       66.72      3.98 o
  -7  -8   0      219.31      211.44      9.34 o
   7   8   0      219.31      221.20      9.09 o
   7   8   0      219.31      218.91      8.62 o
   7   8   0       72.91       69.05      4.61 o
  -8  -8   0       43.32       43.98      4.06 o
  -8  -8   0       14.40       14.95      3.05 o
  -8  -8   0       14.40       11.74      2.14 o
   8   8   0       14.40       16.70      2.85 o
   8   8   0       43.32       42.65      3.85 o
   8   8   0       43.32       35.29      3.07 o
  -9  -8   0       10.85       11.04      2.45 o
  -9  -8   0       10.85        4.70      2.86 o
  -9  -8   0       32.64       24.52      4.10 o
   9   8   0       10.85       10.24      3.41 o
   9   8   0       32.64       32.25      3.12 o
 -10  -8   0        0.05        1.04      2.62 o
  10   8   0        0.15       -0.43      3.05 o
  10   8   0        0.05        0.45      3.48 o
  11  -9   0        0.35       -0.16      4.13 o
  11  -9   0        1.05       -1.00      3.76 o
  10  -9   0       14.19       16.82      2.06 o
  10  -9   0       14.19       15.51      3.54 o
  10  -9   0       42.69       49.39      4.60 o
 -10   9   0       14.19       11.28      2.90 o
 -10   9   0       42.69       46.22      2.81 o
   9  -9   0        1.23        1.21      1.39 o
   9  -9   0        1.23        1.08      2.54 o
   9  -9   0        3.69        2.59      2.51 o
  -9   9   0        3.69        3.27      1.16 o
  -9   9   0        1.23        2.33      2.22 o
   8  -9   0       28.05       31.86      3.20 o
   8  -9   0       28.05       33.43      2.25 o
   8  -9   0       84.37       69.92      4.62 o
  -8   9   0       84.37       80.43      3.24 o
  -8   9   0       28.05       23.95      2.80 o
   7  -9   0        6.23        4.95      2.06 o
   7  -9   0        6.23        7.15      2.24 o
   7  -9   0        2.07        0.58      1.02 o
   7  -9   0        2.07        1.95      1.89 o
  -7   9   0        2.07        3.32      1.71 o
  -7   9   0        2.07        1.51      1.86 o
  -7   9   0        6.23        5.27      1.00 o
   6  -9   0      151.67      152.90      6.55 o
   6  -9   0      151.67      135.46      6.38 o
   6  -9   0       50.42       48.66      3.33 o
   6  -9   0       50.42       46.38      2.36 o
  -6   9   0       50.42       45.01      3.30 o
  -6   9   0       50.42       51.03      3.12 o
  -6   9   0      151.67      140.42      5.08 o
   5  -9   0      162.24      144.63      5.28 o
   5  -9   0      162.24      154.62      6.51 o
   5  -9   0      488.02      454.66     17.33 o
   5  -9   0      488.02      443.53     17.14 o
  -5   9   0      162.24      146.28      6.50 o
  -5   9   0      162.24      149.78      6.38 o
  -5   9   0      488.02      448.33     14.70 o
   4  -9   0      452.50      438.71     17.28 o
   4  -9   0      452.50      452.16     16.04 o
   4  -9   0      452.50      461.23     16.04 o
   4  -9   0      452.50      461.92     17.52 o
   4  -9   0      150.43      139.21      5.06 o
  -4   9   0      452.50      458.39     17.22 o
  -4   9   0      452.50      461.20     14.93 o
  -4   9   0      150.43      138.82      5.08 o
  -4   9   0      150.43      141.61      5.09 o
  -4   9   0      150.43      148.36      6.32 o
  -4   9   0      150.43      154.78      6.08 o
   3  -9   0      884.30      869.85     31.21 o
   3  -9   0      884.30      828.82     31.56 o
   3  -9   0      884.30      845.11     29.79 o
   3  -9   0      293.99      284.54      9.46 o
  -3   9   0      884.30      844.73     27.31 o
  -3   9   0      884.30      843.15     31.08 o
  -3   9   0      293.99      289.67     10.99 o
  -3   9   0      293.99      276.37     11.07 o
  -3   9   0      293.99      280.39     10.09 o
   2  -9   0       11.68       13.03      1.17 o
   2  -9   0       11.68        9.87      1.55 o
   2  -9   0       11.68       12.49      1.76 o
   2  -9   0        3.88        5.41      0.86 o
  -2   9   0        3.88        2.42      1.22 o
  -2   9   0        3.88        3.69      1.01 o
  -2   9   0        3.88        2.14      0.62 o
  -2   9   0       11.68       13.62      1.54 o
  -2   9   0       11.68       11.77      1.10 o
   1  -9   0       19.50       16.50      1.35 o
   1  -9   0       58.66       47.72      2.49 o
   1  -9   0       58.66       48.69      3.02 o
  -1   9   0       19.50       17.47      1.43 o
  -1   9   0       19.50       14.68      1.71 o
  -1   9   0       19.50       14.44      1.28 o
  -1   9   0       58.66       56.56      2.90 o
  -1   9   0       58.66       52.36      2.32 o
   0  -9   0       38.27       43.93      2.52 o
   0  -9   0       38.27       46.68      2.96 o
   0  -9   0       38.27       52.51      2.43 o
   0  -9   0       12.72       16.02      1.49 o
   0  -9   0       12.72       17.73      1.48 o
   0   9   0       12.72       11.96      1.18 o
   0   9   0       12.72       14.84      1.42 o
   0   9   0       12.72       15.38      1.81 o
   0   9   0       38.27       50.09      2.68 o
   0   9   0       38.27       51.85      2.34 o
  -1  -9   0        1.13        0.60      0.90 o
  -1  -9   0        1.13        0.53      1.07 o
  -1  -9   0        3.40        3.41      1.19 o
  -1  -9   0        3.40        2.99      1.11 o
  -1  -9   0        3.40        1.32      1.37 o
   1   9   0        3.40        6.40      1.36 o
   1   9   0        3.40        2.42      0.95 o
   1   9   0        1.13       -0.01      1.16 o
   1   9   0        1.13        1.50      0.91 o
   1   9   0        1.13        1.29      0.94 o
  -2  -9   0      101.66       96.32      4.31 o
  -2  -9   0      305.80      279.97     11.07 o
  -2  -9   0      305.80      280.86     11.57 o
  -2  -9   0      305.80      301.52     11.28 o
   2   9   0      305.80      301.22     10.04 o
   2   9   0      305.80      304.71     11.04 o
   2   9   0      305.80      296.18     11.32 o
   2   9   0      101.66       86.16      4.14 o
   2   9   0      101.66      105.00      4.18 o
   2   9   0      101.66       92.64      4.43 o
  -3  -9   0        9.82        8.55      1.69 o
  -3  -9   0        9.82        6.73      1.79 o
  -3  -9   0        9.82        8.85      1.78 o
  -3  -9   0        3.26        2.46      1.47 o
  -3  -9   0        3.26        1.13      1.16 o
   3   9   0        3.26        2.11      1.17 o
   3   9   0        3.26        2.01      1.39 o
   3   9   0        3.26        3.39      1.27 o
   3   9   0        9.82        7.30      1.57 o
   3   9   0        9.82        9.02      1.63 o
  -4  -9   0      130.77      136.81      5.82 o
  -4  -9   0      130.77      112.82      5.49 o
  -4  -9   0      393.35      371.39     14.70 o
  -4  -9   0      393.35      386.38     14.86 o
  -4  -9   0      393.35      377.70     14.43 o
   4   9   0      130.77      134.21      5.56 o
   4   9   0      130.77      125.28      5.73 o
   4   9   0      393.35      377.50     14.61 o
   4   9   0      393.35      401.79     14.21 o
  -5  -9   0        3.56        1.48      1.96 o
  -5  -9   0        1.18        0.59      1.84 o
  -5  -9   0        1.18        1.40      1.50 o
   5   9   0        3.56        0.88      1.36 o
   5   9   0        3.56        2.51      1.73 o
   5   9   0        1.18        1.17      1.74 o
   5   9   0        1.18        0.83      1.71 o
  -6  -9   0      192.22      180.47      8.27 o
  -6  -9   0       63.90       62.14      3.74 o
  -6  -9   0       63.90       60.31      3.92 o
   6   9   0      192.22      187.49      7.98 o
   6   9   0      192.22      186.13      7.61 o
   6   9   0       63.90       55.02      3.94 o
  -7  -9   0        0.03        0.46      2.14 o
  -7  -9   0        0.03       -1.00      1.83 o
  -7  -9   0        0.09       -0.97      2.24 o
   7   9   0        0.09        0.30      1.62 o
   7   9   0        0.09        1.26      2.21 o
   7   9   0        0.03        0.00      2.40 o
  -8  -9   0       14.53       11.81      2.47 o
  -8  -9   0       14.53       11.74      2.86 o
  -8  -9   0       43.71       32.40      3.85 o
   8   9   0       43.71       30.79      5.59 o
   8   9   0       43.71       40.42      3.35 o
   8   9   0       14.53       11.94      3.22 o
  -9  -9   0        7.24        4.44      2.61 o
  -9  -9   0        7.24        5.88      3.16 o
  -9  -9   0       21.79       17.20      4.05 o
   9   9   0        7.24        3.42      3.12 o
   9   9   0       21.79       17.19      2.55 o
  10 -10   0        4.06        7.28      3.17 o
  10 -10   0        1.35        1.94      3.39 o
  10 -10   0        1.35        1.93      1.82 o
 -10  10   0        1.35        1.41      2.85 o
 -10  10   0        4.06        6.74      1.58 o
   9 -10   0        2.24        1.92      1.50 o
   9 -10   0        2.24        2.29      2.76 o
   9 -10   0        6.74        7.32      2.76 o
  -9  10   0        6.74        6.08      1.41 o
  -9  10   0        2.24        2.97      2.33 o
   8 -10   0        3.15        2.72      2.24 o
   8 -10   0        1.05       -0.21      2.27 o
   8 -10   0        1.05        0.33      1.25 o
  -8  10   0        3.15        0.87      1.07 o
  -8  10   0        1.05        0.43      2.44 o
  -8  10   0        1.05        2.29      2.07 o
   7 -10   0        5.80        8.41      2.27 o
   7 -10   0        5.80        7.44      1.27 o
   7 -10   0       35.16       37.52      4.41 o
   7 -10   0       17.43       19.95      2.53 o
  -7  10   0       35.16       38.33      2.65 o
  -7  10   0        5.80        6.05      2.15 o
  -7  10   0        5.80        6.36      1.93 o
   6 -10   0       27.90       26.46      3.81 o
   6 -10   0       27.90       31.67      3.80 o
  -6  10   0       27.90       28.02      2.32 o
   5 -10   0       17.82       13.49      2.94 o
   5 -10   0       17.82       15.30      3.26 o
  -5  10   0       17.82       16.65      1.88 o
   4 -10   0      328.91      268.29     10.40 o
   4 -10   0      328.91      316.90     11.95 o
   4 -10   0      328.91      302.64     11.75 o
  -4  10   0      328.91      295.17      9.91 o
  -4  10   0      328.91      306.72     11.67 o
   3 -10   0      209.01      197.75      8.42 o
   3 -10   0      209.01      210.89      8.40 o
   3 -10   0      209.01      198.20      7.46 o
  -3  10   0      209.01      209.33      8.31 o
   2 -10   0      168.98      158.36      6.30 o
   2 -10   0      168.98      154.41      7.12 o
  -2  10   0      168.98      173.22      7.03 o
  -2  10   0      168.98      177.58      5.96 o
   1 -10   0       57.84       63.54      3.68 o
   1 -10   0       57.84       65.98      3.06 o
  -1  10   0       57.84       63.59      2.94 o
  -1  10   0       57.84       57.79      3.58 o
   0 -10   0      110.39      108.75      4.82 o
   0 -10   0      110.39      105.30      5.28 o
   0  10   0      110.39      119.88      5.18 o
   0  10   0      110.39      106.46      4.38 o
  -1 -10   0      102.11      101.77      4.77 o
  -1 -10   0      102.11      113.64      4.96 o
  -1 -10   0      102.11      102.23      5.23 o
   1  10   0      102.11      105.17      4.46 o
   1  10   0      102.11      107.61      5.14 o
  -2 -10   0       72.79       68.40      3.95 o
  -2 -10   0       72.79       76.88      4.38 o
   2  10   0       72.79       70.83      4.29 o
   2  10   0       37.87       31.42      2.28 o
  -3 -10   0       41.87       56.10      3.39 o
  -3 -10   0       41.87       53.06      3.36 o
  -3 -10   0      113.32      132.11      6.12 o
   3  10   0      113.32      119.84      6.14 o
   3  10   0       41.87       47.52      3.15 o
  -4 -10   0        5.44        6.15      1.80 o
  -4 -10   0        5.44        6.80      1.93 o
  -4 -10   0        5.44        4.55      2.08 o
   4  10   0        5.44        4.33      1.71 o
   4  10   0        5.44        1.06      1.54 o
   4  10   0        1.81        1.52      1.43 o
   4  10   0        1.81        1.96      1.83 o
  -5 -10   0       29.39       28.43      2.83 o
   5  10   0       29.39       24.97      2.71 o
   5  10   0       29.39       25.29      2.33 o
   5  10   0        9.77       10.65      2.02 o
   5  10   0        9.77        5.94      2.04 o
  -6 -10   0       27.67       18.61      2.88 o
  -6 -10   0       27.67       24.18      3.47 o
  -6 -10   0       83.24       71.51      4.93 o
   6  10   0       83.24       79.42      4.73 o
   6  10   0       83.24       81.87      4.36 o
   6  10   0       27.67       24.59      2.92 o
  -7 -10   0       65.77       55.72      4.60 o
  -7 -10   0       21.87       20.59      3.01 o
  -7 -10   0       21.87       23.18      2.83 o
   7  10   0       65.77       67.36      3.95 o
   7  10   0       65.77       67.01      4.31 o
   7  10   0       21.87       20.85      3.12 o
  -8 -10   0       13.46       22.82      3.16 o
  -8 -10   0       13.46       17.05      3.30 o
  -8 -10   0       40.47       36.67      4.47 o
   8  10   0       40.47       50.59      3.90 o
   8  10   0       13.46       12.67      3.26 o
  -9 -10   0       44.38       54.92      4.91 o
  -9 -10   0       44.38       38.81      4.67 o
  -9 -10   0      133.49      124.79      7.93 o
   9  10   0       44.38       51.78      5.29 o
   9  10   0      133.49      121.13      6.22 o
  10 -11   0        0.35        0.27      3.56 o
  10 -11   0        0.35        1.19      1.94 o
  10 -11   0        1.07        0.93      3.64 o
 -10  11   0        0.35        0.07      3.29 o
 -10  11   0        1.07        3.48      1.71 o
   9 -11   0       14.03       15.09      3.18 o
   9 -11   0        4.66        5.00      3.02 o
   9 -11   0        4.66        6.85      1.80 o
  -9  11   0       14.03       22.73      1.98 o
  -9  11   0        4.66        6.37      2.70 o
   8 -11   0       57.52       66.68      4.78 o
   8 -11   0       57.52       64.12      3.29 o
   8 -11   0      173.01      196.00      8.90 o
  -8  11   0      173.01      193.28      6.97 o
  -8  11   0       57.52       67.00      4.74 o
  -8  11   0       57.52       57.56      4.67 o
   7 -11   0        0.01       -0.25      2.27 o
   7 -11   0        0.01       -1.17      2.02 o
   7 -11   0        0.00       -0.06      1.21 o
   7 -11   0        0.00       -0.76      2.08 o
  -7  11   0        0.00       -0.01      2.06 o
  -7  11   0        0.00        0.37      1.88 o
  -7  11   0        0.01        0.42      1.07 o
   6 -11   0       38.92       26.60      2.97 o
   6 -11   0       38.92       36.21      2.30 o
   6 -11   0      117.07      105.41      5.59 o
   6 -11   0      117.07      112.02      5.60 o
  -6  11   0      117.07      111.06      4.26 o
  -6  11   0      117.07      105.80      5.46 o
  -6  11   0       38.92       32.99      3.24 o
  -6  11   0       38.92       35.64      2.92 o
   5 -11   0       59.40       49.90      3.59 o
   5 -11   0       59.40       51.50      3.71 o
   5 -11   0       19.75       20.60      1.79 o
  -5  11   0       19.75       10.56      2.00 o
  -5  11   0       19.75       17.28      2.50 o
  -5  11   0       59.40       52.52      3.51 o
  -5  11   0       59.40       51.12      2.54 o
   4 -11   0       67.98       74.05      4.42 o
   4 -11   0       67.98       64.01      2.70 o
   4 -11   0       67.98       70.00      3.96 o
   4 -11   0       22.60       25.61      1.88 o
  -4  11   0       22.60       22.94      2.27 o
  -4  11   0       22.60       22.75      2.52 o
  -4  11   0       67.98       67.16      2.95 o
  -4  11   0       67.98       66.69      3.79 o
   3 -11   0       25.55       27.80      2.67 o
   3 -11   0       25.55       18.36      2.30 o
   3 -11   0       25.55       21.76      1.67 o
   3 -11   0        8.50        7.01      1.09 o
  -3  11   0       25.55       24.22      1.74 o
  -3  11   0       25.55       18.59      2.16 o
  -3  11   0        8.50        6.53      1.49 o
  -3  11   0        8.50        5.43      0.77 o
  -3  11   0        8.50        8.21      1.80 o
   2 -11   0       52.62       38.02      2.26 o
   2 -11   0       52.62       38.27      3.08 o
   2 -11   0       17.49       10.31      1.23 o
  -2  11   0       17.49       13.20      1.95 o
  -2  11   0       17.49       12.21      1.09 o
  -2  11   0       17.49       10.84      1.66 o
  -2  11   0       52.62       42.81      2.28 o
  -2  11   0       52.62       36.80      2.74 o
   1 -11   0      106.14       95.48      3.85 o
   1 -11   0      319.27      278.83     11.55 o
   1 -11   0      319.27      277.43     10.63 o
  -1  11   0      319.27      292.37      9.76 o
  -1  11   0      319.27      289.81     11.18 o
  -1  11   0      106.14       96.76      4.41 o
  -1  11   0      106.14       96.09      4.83 o
  -1  11   0      106.14       96.75      4.00 o
   0 -11   0        6.13        6.35      1.91 o
   0 -11   0        6.13        7.68      1.47 o
   0 -11   0        2.04        2.20      1.15 o
   0  11   0        2.04        3.53      1.74 o
   0  11   0        2.04        1.96      1.02 o
   0  11   0        2.04        2.59      1.28 o
   0  11   0        6.13        7.98      1.74 o
   0  11   0        6.13        4.23      1.21 o
  -1 -11   0       42.87       36.29      2.97 o
  -1 -11   0       42.87       32.91      2.69 o
  -1 -11   0       14.25       14.36      1.63 o
   1  11   0       14.25       11.57      1.47 o
   1  11   0       14.25       12.07      1.93 o
   1  11   0       42.87       35.32      2.39 o
   1  11   0       42.87       33.47      2.51 o
  -2 -11   0       30.97       29.93      2.34 o
  -2 -11   0       93.16       92.12      4.33 o
  -2 -11   0       93.16       89.06      4.36 o
  -2 -11   0       93.16       87.99      4.66 o
   2  11   0       30.97       25.42      2.37 o
   2  11   0       30.97       26.70      2.64 o
   2  11   0       93.16       77.21      4.33 o
   2  11   0       93.16       84.72      3.91 o
  -3 -11   0       17.08       13.81      2.79 o
  -3 -11   0       17.08       17.50      2.25 o
  -3 -11   0       51.38       48.70      3.38 o
  -3 -11   0       51.38       44.27      3.73 o
  -3 -11   0       51.38       41.77      3.22 o
   3  11   0       51.38       47.58      3.11 o
   3  11   0       17.08       18.35      2.51 o
   3  11   0       17.08       18.76      2.09 o
  -4 -11   0       70.90       72.52      4.29 o
  -4 -11   0      213.27      209.88      8.74 o
  -4 -11   0      213.27      208.43      9.06 o
  -4 -11   0      213.27      203.19      8.69 o
   4  11   0      213.27      208.47      8.72 o
   4  11   0       70.90       66.06      4.32 o
   4  11   0       70.90       64.96      4.01 o
  -5 -11   0        1.70        0.18      1.94 o
  -5 -11   0        5.12        4.58      2.43 o
   5  11   0        1.70        0.14      2.01 o
   5  11   0        1.70        2.35      1.92 o
   5  11   0        5.12        4.84      2.05 o
   5  11   0        5.12        5.57      1.90 o
  -6 -11   0       27.63       22.93      3.20 o
  -6 -11   0        9.19        7.16      2.43 o
   6  11   0       27.63       19.45      2.94 o
   6  11   0       27.63       21.96      2.69 o
   6  11   0        9.19        9.15      2.53 o
  -7 -11   0        2.12        3.50      3.06 o
  -7 -11   0        6.39        9.06      2.96 o
   7  11   0        2.12        4.95      3.10 o
   7  11   0        6.39        6.67      2.32 o
  -8 -11   0       41.19       38.52      4.52 o
  -8 -11   0       13.69       14.10      3.70 o
  -8 -11   0       13.69       14.67      3.53 o
   8  11   0       13.69       16.51      3.98 o
   8  11   0       41.19       48.02      4.35 o
   9 -12   0       53.43       59.96      3.74 o
   9 -12   0       53.43       65.21      5.54 o
   9 -12   0      175.01      193.01     10.26 o
  -9  12   0      160.72      184.26      6.93 o
  -9  12   0       53.43       60.19      4.90 o
   8 -12   0      115.16      120.46      7.44 o
   8 -12   0       33.72       39.58      2.99 o
  -8  12   0      115.16      122.71      5.32 o
  -8  12   0       33.72       56.12      4.97 o
  -8  12   0       33.72       35.00      3.71 o
   7 -12   0        4.13        5.68      2.81 o
   7 -12   0       27.40       28.47      4.97 o
  -7  12   0       27.40       33.20      3.08 o
  -7  12   0       27.40       35.97      5.08 o
   6 -12   0       67.23       76.02      5.60 o
   6 -12   0       67.23       60.91      5.06 o
  -6  12   0       67.23       74.41      5.03 o
  -6  12   0       67.23       71.23      3.57 o
   5 -12   0       10.16        9.02      3.83 o
   5 -12   0       10.16        9.29      3.38 o
  -5  12   0       10.16        9.20      2.22 o
  -5  12   0       10.16        8.55      3.21 o
   4 -12   0       53.28       41.71      1.97 o
   4 -12   0       53.28       45.18      3.48 o
  -4  12   0       53.28       54.16      3.78 o
   3 -12   0       34.92       36.99      3.13 o
   3 -12   0       34.92       26.92      2.99 o
   3 -12   0       34.92       32.29      1.98 o
  -3  12   0       34.92       32.64      2.27 o
  -3  12   0       34.92       36.83      3.02 o
   2 -12   0       57.56       42.13      2.57 o
   2 -12   0       57.56       41.40      3.59 o
  -2  12   0       57.56       41.11      2.66 o
  -2  12   0       57.56       52.08      3.58 o
   1 -12   0      248.82      205.79      9.30 o
   1 -12   0      248.82      208.61      8.48 o
  -1  12   0      248.82      235.74      9.30 o
  -1  12   0      248.82      233.57      7.97 o
   0 -12   0      152.33      130.04      5.75 o
   0 -12   0      152.33      127.62      6.48 o
   0  12   0      152.33      123.73      6.23 o
   0  12   0      152.33      140.67      5.46 o
  -1 -12   0       37.95       23.66      3.22 o
  -1 -12   0       37.95       27.02      3.59 o
   1  12   0       37.95       28.33      3.12 o
   1  12   0       37.95       28.09      3.74 o
  -2 -12   0       52.66       65.68      4.55 o
  -2 -12   0       52.66       65.61      5.01 o
   2  12   0       52.66       55.04      4.74 o
  -3 -12   0       12.03       16.17      2.70 o
  -3 -12   0       12.03       18.84      2.56 o
   3  12   0       42.66       40.86      4.64 o
  -4 -12   0       36.70       30.74      4.63 o
  -4 -12   0       10.09        1.47      2.36 o
   4  12   0        3.35        1.79      2.24 o
   4  12   0        3.35        2.50      1.90 o
   4  12   0       10.09        1.10      2.13 o
  -5 -12   0        9.08        8.73      2.74 o
  -5 -12   0       27.30       30.85      3.45 o
   5  12   0        9.08        5.99      2.43 o
   5  12   0        9.08        6.35      2.65 o
   5  12   0       27.30       23.25      3.08 o
  -6 -12   0        3.06        1.92      2.91 o
  -6 -12   0        9.21        5.80      3.05 o
   6  12   0        9.21        8.09      2.56 o
   6  12   0        3.06        1.01      2.55 o
  -7 -12   0       32.41       34.47      4.15 o
  -7 -12   0       10.77       11.85      3.61 o
   7  12   0       32.41       43.07      4.20 o
   7  12   0       10.77       10.85      3.64 o
  -8 -12   0       11.40        7.67      4.35 o
  -8 -12   0        3.79        0.73      3.98 o
   8  12   0       11.40       10.53      3.00 o
   8  12   0        3.79        0.83      3.97 o
  -9  13   0        2.75        2.49      3.48 o
   8 -13   0       14.38       14.89      2.03 o
   8 -13   0       14.38       12.71      3.53 o
   8 -13   0       43.26       52.55      4.88 o
  -8  13   0       43.26       44.49      3.18 o
  -8  13   0       43.26       49.64      4.68 o
  -8  13   0       14.38       13.54      3.44 o
  -8  13   0       14.38       14.67      3.47 o
   7 -13   0        1.60        4.75      2.80 o
   7 -13   0        1.60        1.99      1.59 o
   7 -13   0        4.80       10.89      3.29 o
   7 -13   0        4.80        7.22      3.15 o
  -7  13   0        1.60        0.23      2.56 o
  -7  13   0        1.60        1.80      3.02 o
  -7  13   0        4.80        5.28      1.61 o
  -7  13   0        4.80        7.65      3.04 o
   6 -13   0      376.88      413.72     16.78 o
   6 -13   0      376.88      413.89     16.59 o
   6 -13   0      125.29      134.39      5.59 o
   6 -13   0      125.29      148.59      7.31 o
  -6  13   0      376.88      402.39     14.01 o
  -6  13   0      376.88      434.42     16.48 o
  -6  13   0      125.29      138.03      7.26 o
  -6  13   0      125.29      147.25      6.89 o
   5 -13   0       10.85        8.66      1.52 o
   5 -13   0       32.65       27.80      3.18 o
   5 -13   0       32.65       28.82      3.64 o
  -5  13   0       32.65       29.37      2.32 o
  -5  13   0       32.65       33.22      3.23 o
  -5  13   0       10.85       10.14      2.48 o
  -5  13   0       10.85       11.07      2.52 o
   4 -13   0       21.81       18.23      1.43 o
   4 -13   0       21.81       18.24      2.93 o
   4 -13   0       21.81       16.92      2.91 o
   4 -13   0        7.25        5.71      1.40 o
  -4  13   0       21.81       21.11      1.86 o
  -4  13   0       21.81       20.18      2.56 o
  -4  13   0        7.25        6.09      2.28 o
  -4  13   0        7.25        4.65      2.07 o
   3 -13   0        2.21        3.85      2.36 o
   3 -13   0        2.21        2.33      1.19 o
   3 -13   0        0.73        1.24      1.26 o
  -3  13   0        2.21        2.83      1.93 o
  -3  13   0        2.21        0.94      1.31 o
  -3  13   0        0.73       -0.62      1.81 o
  -3  13   0        0.73        0.54      0.75 o
  -3  13   0        0.73        3.56      2.01 o
   2 -13   0        6.16        7.10      1.39 o
   2 -13   0       18.54       24.98      3.25 o
   2 -13   0       18.54       24.01      2.24 o
  -2  13   0        6.16        8.30      2.19 o
  -2  13   0        6.16        6.48      1.07 o
  -2  13   0       18.54       18.93      2.48 o
  -2  13   0       18.54       26.70      2.12 o
   1 -13   0        0.00        1.03      2.15 o
   1 -13   0        0.00        0.45      1.35 o
   1 -13   0        0.00        1.93      1.36 o
  -1  13   0        0.00        3.00      2.00 o
  -1  13   0        0.00        2.11      1.37 o
  -1  13   0        0.00        0.80      1.12 o
  -1  13   0        0.00       -1.31      2.09 o
   0 -13   0      691.82      636.56     25.16 o
   0 -13   0      691.82      663.91     23.71 o
   0 -13   0      230.00      213.79      7.77 o
   0  13   0      230.00      208.86      9.05 o
   0  13   0      230.00      214.18      8.19 o
   0  13   0      691.82      674.02     21.72 o
   0  13   0      691.82      639.66     24.57 o
  -1 -13   0       78.52       67.95      4.87 o
  -1 -13   0       78.52       60.63      3.90 o
  -1 -13   0       26.10       26.09      2.23 o
   1  13   0       26.10       19.61      2.56 o
   1  13   0       26.10       21.85      2.05 o
   1  13   0       78.52       74.25      4.10 o
   1  13   0       78.52       67.19      3.61 o
  -2 -13   0        8.63        4.94      2.75 o
  -2 -13   0        8.63        5.19      2.01 o
  -2 -13   0        2.87        2.12      1.79 o
   2  13   0        2.87        2.05      1.55 o
   2  13   0        2.87        0.06      2.26 o
   2  13   0        8.63        4.89      2.17 o
  -3 -13   0       10.83        7.87      2.33 o
  -3 -13   0       10.83       11.09      3.00 o
   3  13   0       10.83        7.79      2.21 o
   3  13   0        3.60        1.45      1.79 o
   3  13   0        3.60        1.85      2.40 o
  -4 -13   0       16.66       18.00      3.08 o
   4  13   0        5.54        2.13      2.63 o
   4  13   0        5.54        2.21      1.98 o
   4  13   0       16.66       18.05      3.01 o
   5  13   0        2.28        1.02      2.35 o
   5  13   0        2.28        2.00      2.60 o
   5  13   0        6.85        9.81      3.02 o
  -6 -13   0      108.83      102.53      6.59 o
  -6 -13   0       36.18       38.37      4.33 o
   6  13   0       36.18       40.99      4.39 o
  -7 -13   0        0.02        0.00      3.90 o
  -7 -13   0        0.07        1.52      3.97 o
   7  13   0        0.07       -2.19      2.99 o
   7  13   0        0.02        0.28      3.48 o
  -8  14   0        2.26        4.12      3.41 o
   7 -14   0       16.77       23.94      6.10 o
   7 -14   0       16.77       24.93      6.19 o
  -7  14   0       16.77       18.23      3.66 o
  -7  14   0       16.77       24.54      5.71 o
   6 -14   0       38.31       49.43      5.25 o
   6 -14   0       38.31       40.77      5.30 o
  -6  14   0       38.31       45.83      5.07 o
   5 -14   0       83.39       77.27      5.28 o
  -5  14   0       83.39      103.05      5.89 o
   4 -14   0       10.28        9.23      1.19 o
   4 -14   0       10.28        9.88      3.17 o
  -4  14   0       10.28        6.11      3.57 o
  -4  14   0       10.28       11.36      2.36 o
   3 -14   0       42.43       34.29      3.83 o
   3 -14   0       42.43       39.26      2.44 o
  -3  14   0       42.43       39.17      2.88 o
  -3  14   0       42.43       36.10      3.65 o
   2 -14   0       26.32       18.46      3.28 o
   2 -14   0       26.32       24.08      2.53 o
  -2  14   0       26.32       28.98      3.84 o
  -2  14   0       26.32       23.37      2.83 o
   1 -14   0      145.30      127.61      7.26 o
   1 -14   0      145.30      143.76      6.19 o
  -1  14   0      145.30      153.00      7.21 o
  -1  14   0      145.30      141.98      5.97 o
   0 -14   0       80.91       67.07      5.33 o
   0 -14   0       80.91       67.39      4.37 o
   0  14   0       80.91       66.17      4.40 o
   0  14   0       80.91       78.95      5.22 o
  -1 -14   0       47.65       37.01      5.05 o
  -1 -14   0       47.65       48.56      4.27 o
   1  14   0       47.65       45.41      5.02 o
  -2 -14   0       11.64       14.73      4.47 o
  -2 -14   0       11.64       10.39      4.96 o
   2  14   0       11.64       12.44      5.09 o
  -3 -14   0       64.54       69.16      4.71 o
  -3 -14   0       64.54       74.29      5.57 o
   3  14   0       64.54       59.30      4.74 o
  -4 -14   0        1.59        0.14      2.89 o
   4  14   0        1.59       -0.58      2.44 o
   4  14   0        0.53        1.19      2.67 o
   4  14   0        0.53        0.21      2.33 o
   5  14   0       15.76       16.23      2.92 o
   6  14   0        5.40        4.54      3.26 o
   6  14   0        5.40        8.97      4.08 o
   7 -15   0        5.44        8.32      4.48 o
   7 -15   0        5.44        7.31      2.46 o
   7 -15   0       16.36       13.02      4.35 o
   7 -15   0       16.36       14.26      4.35 o
  -7  15   0        5.44        3.14      4.39 o
  -7  15   0       16.36       16.31      2.57 o
  -7  15   0       16.36       19.84      4.10 o
   6 -15   0        6.00        6.65      3.21 o
   6 -15   0        6.00        8.27      2.08 o
   6 -15   0       18.05       24.65      4.01 o
   6 -15   0       18.05       20.02      4.08 o
  -6  15   0       18.05       22.67      2.38 o
  -6  15   0       18.05       14.19      3.60 o
  -6  15   0        6.00        8.36      3.27 o
   5 -15   0       25.91       35.68      3.06 o
   5 -15   0       77.94       78.53      5.68 o
   5 -15   0       77.94       81.51      5.89 o
  -5  15   0       77.94       84.33      4.19 o
  -5  15   0       77.94       90.72      5.50 o
  -5  15   0       25.91       23.28      3.61 o
   4 -15   0      104.10      108.31      6.81 o
   4 -15   0       34.61       35.99      3.01 o
  -4  15   0       34.61       36.89      3.89 o
  -4  15   0      104.10      124.21      5.29 o
  -4  15   0      104.10      126.81      6.42 o
   3 -15   0        0.01       -0.12      1.21 o
   3 -15   0        0.01       -0.27      2.77 o
   3 -15   0        0.00        0.03      1.60 o
  -3  15   0        0.01        0.55      2.31 o
  -3  15   0        0.01        0.14      1.74 o
  -3  15   0        0.00        0.31      2.77 o
  -3  15   0        0.00       -0.46      0.82 o
   2 -15   0       25.36       25.95      3.70 o
   2 -15   0       25.36       17.88      2.11 o
   2 -15   0        8.43        7.11      1.76 o
  -2  15   0       25.36       20.28      2.33 o
  -2  15   0       25.36       24.98      3.05 o
  -2  15   0        8.43        6.98      1.26 o
  -2  15   0        8.43        8.92      2.64 o
   1 -15   0        0.01        2.39      2.90 o
   1 -15   0        0.01        1.15      1.76 o
   1 -15   0        0.00       -0.02      1.68 o
  -1  15   0        0.01        1.54      1.79 o
  -1  15   0        0.01       -0.75      2.20 o
  -1  15   0        0.00       -0.77      2.31 o
  -1  15   0        0.00        0.37      1.26 o
   0 -15   0       87.75      105.11      6.37 o
   0 -15   0       87.75      103.03      5.27 o
   0 -15   0       29.17       27.33      2.61 o
   0  15   0       87.75      107.62      5.90 o
   0  15   0       87.75      105.67      5.04 o
   0  15   0       29.17       36.72      2.81 o
   0  15   0       29.17       38.55      3.83 o
  -1 -15   0       26.99       32.63      2.81 o
  -1 -15   0       81.20      105.05      6.52 o
  -1 -15   0       81.20      107.60      5.68 o
   1  15   0       81.20      111.75      5.84 o
   1  15   0       26.99       33.98      3.65 o
   1  15   0       26.99       37.92      3.05 o
  -2 -15   0      190.21      185.45      9.24 o
  -2 -15   0      190.21      190.57      8.55 o
   2  15   0       63.24       55.56      4.56 o
   2  15   0       63.24       61.76      3.94 o
   2  15   0      190.21      198.58      8.72 o
  -3 -15   0       42.22       33.78      3.78 o
  -3 -15   0       42.22       37.45      4.29 o
   3  15   0       14.04       13.39      3.22 o
   3  15   0       14.04       11.24      2.39 o
   3  15   0       42.22       36.76      3.76 o
  -4 -15   0        0.30       -0.07      3.24 o
   4  15   0        0.10       -1.11      3.42 o
   4  15   0        0.10       -0.06      2.52 o
   5  15   0        0.95        3.34      3.07 o
   5  15   0        0.95        3.91      3.98 o
   5 -16   0       62.64       67.69      5.67 o
  -5  16   0       62.64       72.11      5.69 o
  -5  16   0       62.64       68.40      4.61 o
   4 -16   0        7.89        2.47      3.94 o
  -4  16   0        7.89       12.09      4.02 o
  -4  16   0        7.89        6.12      3.08 o
   3 -16   0      101.67      112.42      4.82 o
   3 -16   0      101.67      101.42      6.63 o
  -3  16   0      101.67      121.70      7.18 o
  -3  16   0      101.67      112.39      5.48 o
   2 -16   0      301.20      318.94     12.92 o
   2 -16   0      301.20      346.18     14.87 o
  -2  16   0      301.20      349.51     12.47 o
  -2  16   0      301.20      383.80     14.76 o
   1 -16   0       26.06       28.81      3.88 o
   1 -16   0       26.06       27.22      4.73 o
  -1  16   0       26.06       24.32      5.74 o
  -1  16   0       26.06       28.98      4.27 o
   0 -16   0      118.80      138.17      8.57 o
   0 -16   0      118.80      139.28      7.10 o
   0  16   0      118.80      154.60      8.61 o
  -1 -16   0       14.94       20.47      5.91 o
  -1 -16   0       14.94       24.74      5.05 o
   1  16   0       14.94       19.45      6.30 o
  -2 -16   0       84.37       96.82      8.40 o
  -2 -16   0       84.37      118.88      7.53 o
   2  16   0       84.37      112.22      8.80 o
  -3 -16   0       34.92       44.07      4.46 o
  -4  17   0       16.51       20.68      2.96 o
   3 -17   0       31.60       39.68      2.94 o
   3 -17   0       10.50       11.04      2.56 o
  -3  17   0       31.60       38.95      4.39 o
  -3  17   0       31.60       46.73      3.68 o
  -3  17   0       10.50       12.32      3.73 o
   2 -17   0       60.57       64.79      3.98 o
   2 -17   0       60.57       56.68      6.38 o
   2 -17   0       20.14       21.05      2.82 o
  -2  17   0       20.14       31.15      4.13 o
  -2  17   0       20.14       18.96      1.69 o
  -2  17   0       60.57       77.22      4.85 o
  -2  17   0       60.57       65.68      5.42 o
   1 -17   0        0.98        0.61      2.44 o
   1 -17   0        2.96        3.13      3.75 o
   1 -17   0        2.96        1.19      2.09 o
  -1  17   0        2.96        5.06      3.31 o
  -1  17   0        0.98       -2.88      3.64 o
  -1  17   0        0.98        1.76      1.55 o
   0 -17   0        0.41       -2.97      3.14 o
   0 -17   0        1.23        0.49      4.28 o
   0  17   0        0.41        2.03      3.41 o
   0  17   0        1.23        2.16      3.66 o
  -1 -17   0       43.19       52.52      5.94 o
   1  17   0       43.19       52.86      5.17 o
   1  17   0       14.36       15.61      3.85 o
   0  17  -1       82.76      115.74      8.79 o
  -1  17  -1       33.77       43.50      7.07 o
  -2  17  -1       70.83       88.71      5.96 o
  -2  17  -1       70.83       97.81      7.35 o
  -3  17  -1        1.94        1.39      6.21 o
  -3  17  -1        1.94        3.54      4.45 o
   3  16  -1       13.89       15.03      4.01 o
   3  16  -1       13.89       12.59      2.76 o
  -3 -16   1       41.79       43.20      5.23 o
  -3 -16   1       41.79       48.61      4.65 o
   2  16  -1       73.12       90.96      5.91 o
   2  16  -1       73.12       79.57      4.90 o
  -2 -16   1      219.94      254.12     10.70 o
  -2 -16   1      219.94      240.12     11.55 o
   1  16  -1        2.36        1.69      1.98 o
   1  16  -1        2.36        1.86      3.31 o
   1  16  -1        7.10        7.70      2.85 o
  -1 -16   1        7.10        4.37      2.69 o
  -1 -16   1        7.10        6.44      4.01 o
   0  16  -1       29.34       23.40      3.29 o
   0  16  -1        9.76        6.82      1.93 o
   0  16  -1        9.76        6.35      3.31 o
   0 -16   1        9.76        8.20      2.42 o
   0 -16   1       29.34       27.73      3.07 o
   0 -16   1       29.34       32.91      4.71 o
  -1  16  -1       82.87      104.51      6.17 o
  -1  16  -1       82.87       96.78      5.31 o
  -1  16  -1       27.55       29.62      2.78 o
  -1  16  -1       27.55       29.99      3.76 o
   1 -16   1       82.87       81.32      6.84 o
   1 -16   1       82.87      100.13      5.15 o
   1 -16   1       27.55       32.71      2.92 o
  -2  16  -1        5.24        7.78      3.16 o
  -2  16  -1        5.24        6.89      2.20 o
  -2  16  -1        1.74        3.59      3.20 o
  -2  16  -1        1.74        2.21      1.39 o
   2 -16   1        5.24        5.83      3.76 o
   2 -16   1        5.24        5.64      2.07 o
   2 -16   1        1.74        0.43      2.04 o
  -3  16  -1       13.53       16.54      2.57 o
  -3  16  -1       13.53       12.78      3.18 o
  -3  16  -1        4.50        4.24      1.15 o
  -3  16  -1        4.50        4.30      3.42 o
   3 -16   1        4.50        6.19      2.17 o
   3 -16   1       13.53       16.17      2.08 o
   3 -16   1       13.53        9.47      3.97 o
  -4  16  -1        4.30        0.52      2.09 o
  -4  16  -1        4.30        4.65      2.95 o
  -4  16  -1        1.43        0.30      3.29 o
   4 -16   1        1.43        2.50      2.13 o
   4 -16   1        4.30        4.57      1.36 o
   4 -16   1        4.30        4.50      3.57 o
  -5  16  -1       26.74       31.29      2.90 o
  -5  16  -1       26.74       36.25      4.22 o
  -5  16  -1        8.89       10.52      3.92 o
   5 -16   1        8.89       12.49      2.53 o
   5 -16   1       26.74       34.08      4.71 o
   6 -16   1       41.71       38.72      5.04 o
   5  15  -1        4.87        3.55      3.17 o
   5  15  -1        4.87        7.55      4.08 o
   4  15  -1        7.31        7.75      2.70 o
   4  15  -1        7.31        6.88      3.59 o
  -4 -15   1       21.98       22.82      3.94 o
   3  15  -1       54.51       57.04      4.80 o
   3  15  -1       54.51       53.63      4.20 o
  -3 -15   1      163.97      172.57      9.46 o
  -3 -15   1      163.97      197.17      8.76 o
   2  15  -1       15.24       14.97      2.83 o
  -2 -15   1       15.24       16.04      2.91 o
  -2 -15   1       15.24       16.11      3.60 o
   1  15  -1       87.85       82.80      5.30 o
  -1 -15   1       87.85       88.30      5.09 o
  -1 -15   1       89.48       97.10      7.44 o
   0  15  -1       14.70       25.00      5.39 o
   0 -15   1       14.70       14.42      3.82 o
   0 -15   1       14.70       16.79      5.27 o
  -1  15  -1       44.80       51.71      4.10 o
  -1  15  -1       44.80       59.94      5.41 o
   1 -15   1       44.80       40.23      5.07 o
   1 -15   1       44.80       35.62      3.89 o
  -2  15  -1       39.72       45.35      4.69 o
  -2  15  -1       39.72       47.02      3.72 o
   2 -15   1       39.72       36.70      3.50 o
   2 -15   1       39.72       34.53      4.38 o
  -3  15  -1       55.64       41.27      4.77 o
  -3  15  -1       55.64       40.88      3.71 o
   3 -15   1       55.64       47.92      3.22 o
   3 -15   1       55.64       51.60      4.61 o
  -4  15  -1       39.10       30.10      4.17 o
  -4  15  -1       39.10       39.05      3.42 o
   4 -15   1       39.10       39.06      2.33 o
   4 -15   1       39.10       32.90      4.28 o
  -5  15  -1       26.51       29.15      3.16 o
  -5  15  -1       26.51       35.49      3.85 o
   5 -15   1       26.51       24.40      4.14 o
   5 -15   1       26.51       28.85      4.27 o
  -6  15  -1      221.16      265.43     11.76 o
   6 -15   1      221.16      246.75     11.78 o
   7 -15   1       77.04       76.81      6.54 o
   6  14  -1        4.31        3.84      3.98 o
   5  14  -1        1.54        3.16      3.01 o
   4  14  -1        0.47       -1.15      2.26 o
   4  14  -1        0.47        0.74      2.95 o
  -4 -14   1        1.41        3.36      2.87 o
   3  14  -1        0.15       -0.34      1.89 o
   3  14  -1        0.15        0.96      2.60 o
   3  14  -1        0.46        0.59      2.49 o
  -3 -14   1        0.46        0.98      2.39 o
  -3 -14   1        0.46        4.87      3.21 o
   2  14  -1       34.73       30.78      2.96 o
   2  14  -1       34.73       38.22      3.54 o
   2  14  -1      104.47      111.58      5.84 o
  -2 -14   1      104.47      110.78      5.74 o
  -2 -14   1      104.47      110.84      6.59 o
   1  14  -1      174.76      193.13      8.34 o
   1  14  -1       58.10       65.70      4.30 o
   1  14  -1       58.10       64.83      3.61 o
  -1 -14   1      174.76      186.17      8.87 o
  -1 -14   1      174.76      194.54      8.14 o
  -1 -14   1       58.10       57.33      3.74 o
   0  14  -1      162.56      167.80      7.48 o
   0  14  -1      162.56      170.62      6.45 o
   0  14  -1       54.04       52.79      3.18 o
   0  14  -1       54.04       54.46      3.96 o
   0 -14   1      162.56      150.50      6.85 o
   0 -14   1      162.56      150.77      7.72 o
   0 -14   1       54.04       53.58      3.32 o
  -1  14  -1        9.17        5.54      2.27 o
  -1  14  -1        9.17        9.56      1.49 o
  -1  14  -1       27.59       29.51      3.06 o
  -1  14  -1       27.59       23.60      2.23 o
   1 -14   1       27.59       27.58      3.52 o
   1 -14   1       27.59       23.04      2.29 o
   1 -14   1        9.17        8.87      1.85 o
  -2  14  -1        8.82        7.24      1.29 o
  -2  14  -1        8.82       10.83      2.69 o
  -2  14  -1       26.52       27.95      2.34 o
  -2  14  -1       26.52       29.88      3.16 o
   2 -14   1        8.82        7.56      1.67 o
   2 -14   1       26.52       27.14      2.53 o
   2 -14   1       26.52       27.14      3.38 o
  -3  14  -1       26.10       22.06      4.56 o
  -3  14  -1       26.10       25.35      3.01 o
  -3  14  -1       26.10       17.75      1.64 o
  -3  14  -1       78.51       68.05      4.29 o
  -3  14  -1       78.51       68.16      3.54 o
   3 -14   1       78.51       66.60      4.85 o
   3 -14   1       78.51       68.16      3.47 o
   3 -14   1       26.10       21.07      2.06 o
  -4  14  -1        0.31        4.44      2.45 o
  -4  14  -1        0.31        0.16      2.12 o
  -4  14  -1        0.31        0.00      0.72 o
  -4  14  -1        0.92        0.25      2.34 o
  -4  14  -1        0.92        1.55      1.51 o
   4 -14   1        0.92        3.45      2.69 o
   4 -14   1        0.92       -0.30      2.86 o
   4 -14   1        0.92        0.85      1.15 o
   4 -14   1        0.31        0.46      1.48 o
  -5  14  -1       11.53       11.15      2.72 o
  -5  14  -1       11.53       10.54      2.81 o
  -5  14  -1       34.69       34.86      2.74 o
  -5  14  -1       34.69       31.20      3.60 o
   5 -14   1       11.53        9.34      1.90 o
   5 -14   1       34.69       28.25      3.76 o
   5 -14   1       34.69       29.91      3.78 o
  -6  14  -1        5.75        4.80      2.89 o
  -6  14  -1        5.75        7.00      2.91 o
  -6  14  -1       17.29       19.08      3.14 o
   6 -14   1       17.29       19.79      3.62 o
   6 -14   1       17.29       19.74      3.33 o
   6 -14   1        5.75        5.70      2.84 o
   6 -14   1        5.75        3.19      1.80 o
  -7  14  -1      111.65      128.58      7.68 o
  -7  14  -1      111.65      142.59      5.89 o
  -7  14  -1       37.12       39.90      4.19 o
  -7  14  -1       37.12       47.51      4.72 o
   7 -14   1      111.65      141.10      7.69 o
   7 -14   1      111.65      152.16      8.06 o
   7 -14   1       37.12       38.79      4.27 o
  -8  14  -1        8.79        8.76      3.59 o
   8 -14   1        8.79        8.60      2.91 o
   7  13  -1        5.02        6.32      4.03 o
   7  13  -1       15.09       19.09      3.42 o
  -7 -13   1        5.02        6.14      3.98 o
  -7 -13   1       15.09       15.28      4.14 o
   6  13  -1       32.58       30.91      3.79 o
   5  13  -1        6.76        3.28      2.62 o
   5  13  -1        6.76        6.35      2.41 o
   4  13  -1       16.51       16.87      3.16 o
   4  13  -1        5.49        5.50      2.44 o
  -4 -13   1       16.51       19.26      3.07 o
   3  13  -1        0.05        1.24      2.36 o
   3  13  -1        0.05        0.95      1.80 o
   3  13  -1        0.14       -0.30      2.15 o
  -3 -13   1        0.14       -0.12      2.15 o
  -3 -13   1        0.14        0.59      2.38 o
   2  13  -1       20.20       18.74      2.16 o
   2  13  -1       20.20       21.30      2.69 o
   2  13  -1       60.75       56.71      3.60 o
  -2 -13   1       60.75       49.40      4.09 o
  -2 -13   1       60.75       53.02      3.95 o
   1  13  -1       50.58       49.80      3.46 o
  -1 -13   1      112.85      105.68      6.31 o
  -1 -13   1       50.58       53.85      3.65 o
   0  13  -1      183.28      163.99      7.91 o
   0  13  -1      112.70      111.90      4.77 o
   0 -13   1      183.28      171.89      7.25 o
   0 -13   1      183.28      165.71      8.01 o
  -1  13  -1       78.16       67.00      4.97 o
  -1  13  -1       78.16       81.69      4.10 o
   1 -13   1       78.16       75.72      4.11 o
   1 -13   1       78.16       67.56      4.81 o
  -2  13  -1       83.21       74.64      3.78 o
  -2  13  -1       83.21       73.11      4.63 o
   2 -13   1       83.21       70.04      3.83 o
   2 -13   1       83.21       76.00      4.94 o
  -3  13  -1       47.95       34.49      3.79 o
  -3  13  -1       47.95       35.83      2.82 o
   3 -13   1       47.95       38.58      3.55 o
   3 -13   1       47.95       46.85      2.58 o
  -4  13  -1       63.20       60.67      3.26 o
  -4  13  -1       63.20       66.59      4.22 o
   4 -13   1       63.20       61.30      4.66 o
   4 -13   1       63.20       57.66      2.85 o
   4 -13   1       63.20       70.93      4.31 o
  -5  13  -1        4.08        5.96      3.29 o
   5 -13   1        4.08        3.47      2.82 o
   5 -13   1        4.08        2.15      3.35 o
  -6  13  -1       84.27       97.03      5.89 o
  -6  13  -1       84.27       90.91      4.40 o
   6 -13   1       84.27       91.37      5.76 o
   6 -13   1       84.27       94.79      6.11 o
  -7  13  -1       81.68       97.52      6.30 o
  -7  13  -1       81.68       95.46      4.63 o
   7 -13   1       81.68       78.44      5.88 o
   7 -13   1       81.68       96.82      6.81 o
  -8  13  -1       36.05       37.34      3.81 o
   8 -13   1       36.05       36.12      5.88 o
  -9  13  -1        7.05        4.64      3.21 o
   8  12  -1      224.95      248.63     10.53 o
  -8 -12   1       74.78       81.04      6.68 o
  -8 -12   1      224.95      254.01     11.98 o
   7  12  -1        6.21       12.59      2.73 o
   7  12  -1        2.07        1.78      2.92 o
  -7 -12   1        6.21       16.05      3.85 o
  -7 -12   1        2.07        2.32      3.34 o
   6  12  -1        5.23        4.46      2.22 o
   6  12  -1        1.74       -0.07      2.77 o
  -6 -12   1        1.74        1.34      2.77 o
  -6 -12   1        5.23        3.50      2.85 o
   5  12  -1       14.26        8.79      3.55 o
   5  12  -1        4.74        1.76      2.44 o
   5  12  -1        4.74        1.39      2.16 o
  -5 -12   1        4.74        3.05      2.53 o
  -5 -12   1       14.26        8.84      2.75 o
   4  12  -1       19.99       17.70      2.81 o
   4  12  -1       19.99       17.88      2.36 o
   4  12  -1       60.13       55.82      3.97 o
  -4 -12   1       60.13       56.38      4.70 o
  -4 -12   1       60.13       61.46      4.20 o
  -4 -12   1       60.13       56.10      4.40 o
   3  12  -1        4.59        0.72      1.87 o
   3  12  -1        1.53       -0.03      1.85 o
   3  12  -1        1.53       -0.84      1.62 o
  -3 -12   1        4.59        2.55      2.15 o
  -3 -12   1        4.59        3.36      2.46 o
   2  12  -1        3.35        2.26      1.60 o
   2  12  -1        1.11        0.79      1.39 o
   2  12  -1        1.11        1.31      1.98 o
  -2 -12   1        1.11       -0.78      1.50 o
  -2 -12   1        3.35        0.29      1.86 o
  -2 -12   1        3.35        0.84      2.01 o
   1  12  -1       19.72       26.51      2.57 o
   1  12  -1       19.72       29.83      2.27 o
   1  12  -1        6.56        5.78      1.45 o
   1  12  -1        6.56        6.50      1.85 o
  -1 -12   1        6.56        8.13      1.59 o
  -1 -12   1       19.72       19.60      2.74 o
  -1 -12   1       19.72       26.00      2.47 o
   0  12  -1       49.09       41.59      2.93 o
   0  12  -1       49.09       44.78      2.74 o
   0  12  -1       16.32       16.82      2.00 o
   0  12  -1       16.32       13.85      2.37 o
   0  12  -1       16.32       16.18      1.65 o
   0 -12   1       49.09       40.02      3.43 o
   0 -12   1       49.09       45.23      2.97 o
   0 -12   1       16.32       15.67      1.70 o
  -1  12  -1       28.41       29.80      2.14 o
  -1  12  -1       28.41       32.45      2.60 o
  -1  12  -1       28.41       31.42      3.11 o
  -1  12  -1       85.46       91.04      3.90 o
  -1  12  -1       85.46       90.54      4.51 o
   1 -12   1       28.41       29.70      2.18 o
   1 -12   1       85.46       91.30      4.23 o
   1 -12   1       85.46       89.03      5.13 o
  -2  12  -1      238.96      214.34      7.84 o
  -2  12  -1      238.96      236.55      9.19 o
  -2  12  -1       79.44       80.77      4.07 o
  -2  12  -1       79.44       74.42      3.36 o
  -2  12  -1       79.44       80.44      4.28 o
   2 -12   1       79.44       74.46      3.45 o
   2 -12   1      238.96      212.13      9.43 o
   2 -12   1      238.96      221.07      8.45 o
  -3  12  -1       14.34        9.38      1.92 o
  -3  12  -1       14.34       10.70      1.45 o
  -3  12  -1        4.77        5.33      1.91 o
  -3  12  -1        4.77        2.43      1.56 o
  -3  12  -1        4.77        3.92      0.87 o
   3 -12   1       14.34        7.99      2.10 o
   3 -12   1       14.34        8.90      1.36 o
   3 -12   1       14.34        8.11      2.21 o
   3 -12   1        4.77        4.43      1.24 o
  -4  12  -1       15.35       15.48      2.45 o
  -4  12  -1       15.35       14.54      1.30 o
  -4  12  -1       15.35       17.15      2.33 o
  -4  12  -1       46.17       49.39      3.33 o
   4 -12   1       15.35       14.56      1.60 o
   4 -12   1       46.17       42.97      2.32 o
   4 -12   1       46.17       46.64      3.66 o
   4 -12   1       46.17       49.13      3.48 o
  -5  12  -1       44.95       41.83      3.38 o
  -5  12  -1       44.95       42.71      2.53 o
  -5  12  -1       14.94       10.63      2.37 o
  -5  12  -1       14.94       16.71      2.28 o
   5 -12   1       14.94       14.95      1.66 o
   5 -12   1       44.95       40.46      3.51 o
   5 -12   1       44.95       44.37      4.12 o
  -6  12  -1        1.76        1.28      1.28 o
  -6  12  -1        1.76        0.67      2.31 o
  -6  12  -1        0.58       -0.79      1.89 o
  -6  12  -1        0.58        0.81      2.17 o
   6 -12   1        0.58        0.84      1.27 o
   6 -12   1        0.58        0.85      2.18 o
   6 -12   1        1.76        1.30      2.39 o
   6 -12   1        1.76        0.16      2.58 o
  -7  12  -1      134.77      129.01      5.20 o
  -7  12  -1       44.80       43.86      4.08 o
  -7  12  -1       44.80       38.34      3.63 o
   7 -12   1       44.80       42.89      4.10 o
   7 -12   1       44.80       46.94      2.92 o
   7 -12   1      134.77      138.51      7.05 o
   7 -12   1      134.77      133.36      6.81 o
  -8  12  -1        0.02       -0.47      2.71 o
  -8  12  -1        0.02        1.10      2.68 o
  -8  12  -1        0.08       -0.68      1.42 o
   8 -12   1        0.08        0.23      2.76 o
   8 -12   1        0.02       -1.39      2.71 o
   8 -12   1        0.02        0.17      1.60 o
  -9  12  -1       17.61       15.88      3.33 o
  -9  12  -1       52.98       52.13      3.36 o
   9 -12   1       17.61       17.88      3.85 o
   9 -12   1       17.61       16.90      2.32 o
   9 -12   1       52.98       47.17      4.88 o
   8  11  -1        3.41        4.26      2.43 o
   8  11  -1        1.14        0.65      3.47 o
  -8 -11   1        1.14        4.10      2.79 o
  -8 -11   1        1.14        1.78      3.37 o
  -8 -11   1        3.41        3.88      3.76 o
   7  11  -1        4.71        3.16      2.84 o
   7  11  -1       14.17       15.66      2.50 o
  -7 -11   1        4.71        3.06      2.65 o
  -7 -11   1        4.71        4.75      2.46 o
  -7 -11   1       14.17       17.46      3.63 o
   6  11  -1        2.11        5.25      2.01 o
   6  11  -1        0.70        0.95      2.40 o
  -6 -11   1        2.11        3.49      2.54 o
  -6 -11   1        0.70        0.71      2.47 o
   5  11  -1       10.48        7.11      2.26 o
   5  11  -1       10.48       11.24      2.22 o
   5  11  -1        3.48        3.48      2.14 o
   5  11  -1        3.48        2.25      2.03 o
  -5 -11   1       10.48        8.01      2.53 o
  -5 -11   1        3.48        3.29      2.27 o
   4  11  -1      316.14      380.13     14.43 o
   4  11  -1      316.14      376.76     14.03 o
   4  11  -1      105.10      125.18      6.02 o
   4  11  -1      105.10      131.29      5.92 o
  -4 -11   1      105.10      130.10      6.09 o
  -4 -11   1      316.14      381.98     14.81 o
  -4 -11   1      316.14      346.45     14.25 o
  -4 -11   1      316.14      371.39     14.54 o
   3  11  -1       19.05       19.96      2.35 o
   3  11  -1       57.30       57.50      3.59 o
  -3 -11   1       57.30       58.73      3.81 o
  -3 -11   1       57.30       61.99      3.89 o
  -3 -11   1       83.38       91.19      5.33 o
  -3 -11   1       19.05       16.91      2.22 o
   2  11  -1       20.92       19.03      2.25 o
   2  11  -1       20.92       24.97      2.15 o
   2  11  -1       62.93       48.88      3.30 o
  -2 -11   1       20.92       17.29      1.85 o
  -2 -11   1       62.93       59.59      3.51 o
  -2 -11   1       62.93       56.57      3.67 o
   1  11  -1        0.00       -0.41      1.48 o
   1  11  -1        0.00       -0.55      1.21 o
  -1 -11   1        0.00       -0.89      1.30 o
  -1 -11   1        3.67        2.56      2.88 o
   0  11  -1        5.45        7.76      3.09 o
   0  11  -1        0.01        1.12      1.21 o
   0 -11   1        5.45        7.22      2.26 o
   0 -11   1        5.45        5.06      2.98 o
  -1  11  -1      109.74       91.24      4.86 o
  -1  11  -1      109.74       91.61      4.02 o
   1 -11   1      109.74       90.89      5.10 o
   1 -11   1      109.74      102.32      4.41 o
  -2  11  -1       17.95       25.91      2.79 o
  -2  11  -1       17.95       20.38      2.10 o
   2 -11   1       17.95       22.55      2.61 o
   2 -11   1       17.95       22.23      1.99 o
  -3  11  -1      268.06      241.21      9.46 o
   3 -11   1      268.06      228.75      8.61 o
   3 -11   1      268.06      223.78      9.57 o
   3 -11   1      268.06      234.22      9.53 o
  -4  11  -1       47.61       54.67      2.59 o
  -4  11  -1       47.61       53.23      3.41 o
   4 -11   1       47.61       50.62      2.38 o
   4 -11   1       47.61       49.53      3.49 o
   4 -11   1       47.61       45.77      3.59 o
  -5  11  -1       39.75       33.46      2.31 o
  -5  11  -1       39.75       34.65      3.45 o
   5 -11   1       39.75       32.46      3.53 o
   5 -11   1       39.75       29.55      2.96 o
  -6  11  -1       22.63       21.29      2.27 o
   6 -11   1       22.63       24.74      3.71 o
   6 -11   1       22.63       22.63      3.23 o
  -7  11  -1       10.96        9.17      2.41 o
   7 -11   1       10.96        8.41      4.11 o
   7 -11   1       10.96       10.60      4.13 o
  -8  11  -1      177.99      205.43      7.67 o
   8 -11   1      177.99      203.84      9.80 o
  -9  11  -1        5.13        3.65      2.68 o
  -9  11  -1       15.44       21.77      2.10 o
   9 -11   1       15.48       25.96      5.76 o
   9 -11   1        5.13        5.94      1.87 o
 -10  11  -1        8.09        6.27      2.86 o
 -10  11  -1        2.69        0.12      3.00 o
  10 -11   1        2.69        1.16      2.44 o
   9  10  -1       42.24       50.81      5.22 o
   9  10  -1      127.07      125.40      6.27 o
  -9 -10   1      127.07      136.49      7.82 o
  -9 -10   1       42.24       44.72      4.60 o
  -9 -10   1       42.24       40.71      3.88 o
   8  10  -1        4.21        2.26      2.00 o
   8  10  -1        1.40        1.64      2.85 o
  -8 -10   1        1.40       -1.25      2.99 o
  -8 -10   1        1.40        0.86      2.43 o
  -8 -10   1        4.21        0.26      3.32 o
   7  10  -1        4.19        2.38      2.68 o
   7  10  -1       12.62       12.82      2.21 o
  -7 -10   1        4.19        4.82      2.64 o
  -7 -10   1        4.19        4.82      2.23 o
  -7 -10   1       12.62       12.80      3.13 o
   6  10  -1      109.89      103.44      5.37 o
   6  10  -1      109.89       96.20      5.01 o
   6  10  -1       36.53       40.00      3.75 o
  -6 -10   1       36.53       25.61      2.93 o
  -6 -10   1       36.53       35.54      3.34 o
  -6 -10   1      109.89      116.58      5.63 o
   5  10  -1        1.80        2.20      1.84 o
   5  10  -1        1.80        3.43      1.90 o
   5  10  -1        5.41        8.00      2.04 o
   5  10  -1        5.41        7.53      1.80 o
  -5 -10   1        1.80        0.43      2.01 o
  -5 -10   1        1.80        4.32      1.98 o
  -5 -10   1        5.41        5.53      2.00 o
   4  10  -1        0.90       -1.05      1.76 o
   4  10  -1        0.90        2.50      1.65 o
   4  10  -1        2.71        2.93      1.58 o
   4  10  -1        2.71        2.84      1.49 o
  -4 -10   1        2.71        3.69      1.98 o
  -4 -10   1        2.71        5.50      1.77 o
  -4 -10   1        2.71        5.57      2.01 o
  -4 -10   1        0.90        0.00      1.67 o
   3  10  -1       18.74       17.85      1.81 o
   3  10  -1       18.74       17.44      1.92 o
   3  10  -1       18.74       17.08      2.20 o
   3  10  -1       56.37       51.45      3.20 o
   3  10  -1       56.37       54.00      3.04 o
  -3 -10   1       56.37       50.84      3.44 o
  -3 -10   1       56.37       55.43      3.64 o
  -3 -10   1       56.37       53.62      3.32 o
  -3 -10   1       18.74       17.78      1.87 o
  -3 -10   1       18.74       14.92      1.97 o
   2  10  -1      144.92      147.78      5.50 o
   2  10  -1      144.92      141.37      6.06 o
   2  10  -1       48.18       46.23      2.95 o
   2  10  -1       48.18       47.47      2.69 o
  -2 -10   1      144.92      145.02      6.16 o
  -2 -10   1      144.92      146.27      6.59 o
  -2 -10   1      144.92      146.43      6.15 o
  -2 -10   1       48.18       44.10      2.54 o
  -2 -10   1       48.18       43.66      2.90 o
   1  10  -1       60.14       50.16      2.76 o
   1  10  -1       60.14       58.55      2.82 o
   1  10  -1       60.14       48.90      3.02 o
   1  10  -1      180.89      168.30      7.00 o
   1  10  -1      180.89      173.73      6.22 o
  -1 -10   1      180.89      181.39      7.45 o
  -1 -10   1      180.89      165.68      6.92 o
  -1 -10   1       60.14       49.52      2.61 o
   0  10  -1        4.32        2.43      1.12 o
   0  10  -1        4.32        5.72      1.46 o
   0  10  -1        4.32        4.53      1.06 o
   0  10  -1       13.00       15.13      1.75 o
   0  10  -1       13.00       15.54      1.46 o
   0 -10   1        4.32        4.66      1.09 o
   0 -10   1       13.00       14.67      2.02 o
   0 -10   1       13.00       13.15      1.56 o
  -1  10  -1        2.24        1.79      1.19 o
  -1  10  -1        2.24        3.24      1.04 o
  -1  10  -1        0.74        1.09      0.86 o
  -1  10  -1        0.74        0.35      1.02 o
  -1  10  -1        0.74        0.24      1.31 o
   1 -10   1        2.24        1.56      1.49 o
   1 -10   1        2.24        1.60      1.06 o
   1 -10   1        0.74        0.10      0.85 o
  -2  10  -1        0.42        1.51      1.18 o
  -2  10  -1        0.42        0.42      0.72 o
  -2  10  -1        0.42        0.26      1.31 o
  -2  10  -1        1.25        3.71      0.97 o
  -2  10  -1        1.25        1.59      1.24 o
   2 -10   1        1.25        2.23      1.38 o
   2 -10   1        1.25        1.51      1.49 o
   2 -10   1        1.25        1.79      0.96 o
   2 -10   1        0.42        1.81      0.88 o
  -3  10  -1       16.26       13.16      1.22 o
  -3  10  -1       16.26       22.05      2.29 o
  -3  10  -1       16.26       22.61      2.12 o
  -3  10  -1       48.92       46.74      2.88 o
  -3  10  -1       48.92       49.26      2.33 o
   3 -10   1       16.26       17.65      1.56 o
   3 -10   1       48.92       41.87      3.12 o
   3 -10   1       48.92       43.09      2.98 o
   3 -10   1       48.92       45.37      2.33 o
  -4  10  -1        3.59        3.10      0.72 o
  -4  10  -1        3.59        4.04      1.64 o
  -4  10  -1        3.59        3.86      1.58 o
  -4  10  -1       10.81       11.03      1.81 o
  -4  10  -1       10.81        9.68      1.19 o
   4 -10   1       10.81       12.37      1.94 o
   4 -10   1       10.81       10.77      1.07 o
   4 -10   1       10.81        9.32      2.09 o
   4 -10   1        3.59        2.32      0.98 o
  -5  10  -1        4.83        5.25      0.61 o
  -5  10  -1        4.83        4.60      1.75 o
  -5  10  -1        4.83        4.08      1.72 o
  -5  10  -1       14.52       14.06      1.32 o
   5 -10   1       14.52       14.67      2.21 o
   5 -10   1       14.52       15.17      2.33 o
   5 -10   1        4.83        5.29      1.15 o
   5 -10   1        4.83        4.75      1.80 o
  -6  10  -1       24.74       19.39      1.76 o
  -6  10  -1        8.23        7.23      1.88 o
  -6  10  -1        8.23        8.54      2.06 o
   6 -10   1       24.74       28.43      2.95 o
   6 -10   1       24.74       23.67      2.64 o
   6 -10   1        8.23        8.50      2.28 o
  -7  10  -1        0.15       -0.50      1.01 o
  -7  10  -1        0.05       -0.33      1.99 o
  -7  10  -1        0.05       -0.04      1.76 o
   7 -10   1        0.05        1.06      2.02 o
   7 -10   1        0.05        0.38      1.19 o
   7 -10   1        0.15        0.23      1.88 o
   7 -10   1        0.15        0.93      1.96 o
  -8  10  -1       12.21       13.67      2.68 o
  -8  10  -1       36.72       38.63      2.31 o
   8 -10   1       12.21       12.46      2.78 o
   8 -10   1       12.21       11.15      1.68 o
   8 -10   1       36.72       32.25      3.42 o
  -9  10  -1        0.97        3.63      2.36 o
  -9  10  -1        2.91        6.14      1.49 o
   9 -10   1        2.91        5.85      2.82 o
   9 -10   1        0.97        1.92      2.88 o
   9 -10   1        0.97        2.09      1.55 o
 -10  10  -1        0.56        0.80      1.54 o
 -10  10  -1        0.19        2.46      2.83 o
  10 -10   1        0.56        1.20      3.15 o
  10 -10   1        0.19        2.41      3.53 o
  10 -10   1        0.19        0.75      1.93 o
   9   9  -1       18.37       18.32      3.55 o
   9   9  -1       55.26       52.73      3.90 o
  -9  -9   1       55.26       55.80      5.20 o
  -9  -9   1       18.37       16.76      2.85 o
  -9  -9   1       18.37       24.77      3.97 o
   8   9  -1      120.19      120.12      5.71 o
   8   9  -1       39.96       44.45      3.98 o
  -8  -9   1      120.19      130.79      7.04 o
  -8  -9   1       39.96       32.03      3.08 o
  -8  -9   1       39.96       40.82      4.01 o
   7   9  -1        7.95        3.21      2.51 o
   7   9  -1       23.92       15.85      2.09 o
  -7  -9   1        7.95        5.77      2.19 o
  -7  -9   1        7.95        7.40      2.12 o
  -7  -9   1       23.92       12.59      2.62 o
   6   9  -1        2.69        0.59      2.15 o
   6   9  -1        8.08        9.79      1.81 o
   6   9  -1        8.08       10.36      2.12 o
  -6  -9   1        2.69        4.48      1.78 o
  -6  -9   1        2.69        2.45      1.94 o
  -6  -9   1        8.08        8.39      2.46 o
   5   9  -1       13.85       15.28      2.07 o
   5   9  -1       13.85       12.00      1.75 o
   5   9  -1        4.61        4.83      1.56 o
   5   9  -1        4.61        5.41      1.81 o
   5   9  -1        4.61        3.69      1.75 o
  -5  -9   1       13.85       10.68      2.04 o
  -5  -9   1        4.61        5.66      1.77 o
  -5  -9   1        4.61        3.84      1.89 o
   4   9  -1       14.72       12.70      1.79 o
   4   9  -1       14.72       16.19      1.72 o
   4   9  -1       14.72       14.19      1.94 o
   4   9  -1       44.28       45.37      2.81 o
   4   9  -1       44.28       43.69      2.71 o
  -4  -9   1       44.28       41.84      3.10 o
  -4  -9   1       44.28       39.70      3.18 o
  -4  -9   1       44.28       43.31      3.15 o
  -4  -9   1       14.72       11.27      1.80 o
  -4  -9   1       14.72       17.98      2.00 o
   3   9  -1      278.24      277.81     10.52 o
   3   9  -1      278.24      280.28     10.75 o
   3   9  -1       92.50       99.93      4.36 o
   3   9  -1       92.50       94.91      4.39 o
  -3  -9   1       92.50       92.83      3.86 o
  -3  -9   1       92.50       83.74      4.23 o
  -3  -9   1       92.50       89.85      4.34 o
  -3  -9   1      278.24      292.09     10.74 o
  -3  -9   1      278.24      264.90     11.09 o
  -3  -9   1      278.24      279.89     10.86 o
   2   9  -1      481.59      522.60     19.99 o
   2   9  -1      481.59      560.91     17.78 o
   2   9  -1      481.59      545.42     19.48 o
  -2  -9   1      160.11      195.66      7.55 o
  -2  -9   1      160.11      185.10      6.74 o
  -2  -9   1      481.59      519.25     20.45 o
  -2  -9   1      481.59      549.06     19.63 o
  -2  -9   1      576.67      622.47     23.00 o
   1   9  -1       20.37       20.67      1.67 o
   1   9  -1       20.37       20.39      1.97 o
   1   9  -1       20.37       21.17      1.89 o
  -1  -9   1       22.40       27.69      2.29 o
  -1  -9   1       22.40       20.23      2.75 o
  -1  -9   1       20.37       22.61      1.94 o
  -1  -9   1        6.77        5.56      1.08 o
   0   9  -1       69.45       69.64      3.33 o
   0   9  -1       69.45       70.31      2.94 o
   0  -9   1      131.34      122.90      4.91 o
   0  -9   1      131.34      106.13      5.24 o
  -1   9  -1       70.18       63.26      3.32 o
  -1   9  -1       70.18       60.10      2.78 o
   1  -9   1       70.18       59.37      2.92 o
   1  -9   1       70.18       59.71      3.46 o
  -2   9  -1      249.77      257.67      9.36 o
   2  -9   1      249.77      222.91      9.33 o
   2  -9   1      249.77      227.64      8.71 o
   2  -9   1      249.77      238.03      9.48 o
  -3   9  -1      217.92      245.66      7.98 o
  -3   9  -1      217.92      243.28      9.26 o
   3  -9   1      217.92      220.46      9.35 o
   3  -9   1      217.92      225.88      8.54 o
   3  -9   1      217.92      231.39      9.29 o
  -4   9  -1        5.08        3.74      1.28 o
   4  -9   1        5.08        3.26      1.70 o
   4  -9   1        5.08        3.05      0.91 o
   4  -9   1        5.08        1.61      2.11 o
  -5   9  -1      386.89      359.66     11.47 o
   5  -9   1      386.89      336.99     13.40 o
   5  -9   1      386.89      337.74     13.47 o
   5  -9   1      386.89      321.04     12.08 o
   5  -9   1      386.89      361.22     12.10 o
  -6   9  -1       38.65       36.90      2.37 o
   6  -9   1       38.65       36.45      3.66 o
   6  -9   1       38.65       38.81      3.55 o
  -7   9  -1       13.93       16.49      2.17 o
   7  -9   1       13.93        9.72      3.42 o
  -8   9  -1       24.33       24.55      2.64 o
  -8   9  -1        0.19        0.99      1.88 o
   8  -9   1        0.19       -1.20      1.20 o
   8  -9   1        0.19        2.04      2.24 o
   8  -9   1       24.33       30.06      4.26 o
  -9   9  -1       20.15       24.16      3.01 o
  -9   9  -1       60.63       73.53      3.43 o
   9  -9   1       60.63       83.61      5.40 o
   9  -9   1       20.15       24.00      3.64 o
   9  -9   1       20.15       21.44      2.07 o
 -10   9  -1        0.40        1.28      2.95 o
 -10   9  -1        2.17        6.51      3.64 o
  10  -9   1        1.21       -0.18      2.74 o
  10  -9   1        0.40        0.97      3.31 o
  10  -9   1        0.40       -0.47      1.72 o
  10   8  -1       24.14       27.07      4.14 o
  10   8  -1       72.62       85.10      4.59 o
 -10  -8   1       72.62       79.17      6.23 o
 -10  -8   1       24.14       25.75      3.03 o
 -10  -8   1       24.14       22.08      3.86 o
   9   8  -1        0.11       -2.49      2.94 o
   9   8  -1        0.34        1.90      1.73 o
  -9  -8   1        0.11        0.50      2.97 o
  -9  -8   1        0.11        0.51      2.09 o
  -9  -8   1        0.34        1.83      2.92 o
   8   8  -1       19.25       20.53      2.92 o
   8   8  -1       57.89       57.19      3.43 o
  -8  -8   1       57.89       47.89      4.26 o
  -8  -8   1       19.25       18.85      2.39 o
  -8  -8   1       19.25       23.65      2.99 o
   7   8  -1       10.54       13.87      2.12 o
   7   8  -1       10.54       13.72      1.79 o
   7   8  -1        3.50        4.04      2.05 o
  -7  -8   1        3.50        1.78      2.19 o
  -7  -8   1        3.50        2.76      1.70 o
  -7  -8   1       10.54       15.27      2.52 o
  -7  -8   1       10.54       12.71      1.87 o
   6   8  -1       45.72       47.33      3.54 o
   6   8  -1       45.72       46.01      3.02 o
   6   8  -1      137.53      131.30      5.71 o
   6   8  -1      137.53      144.83      6.05 o
  -6  -8   1      137.53      126.88      6.19 o
  -6  -8   1      137.53      134.40      5.38 o
  -6  -8   1       45.72       39.20      3.04 o
  -6  -8   1       45.72       49.12      3.34 o
   5   8  -1       99.83      108.17      5.01 o
   5   8  -1       99.83      102.03      4.72 o
   5   8  -1       99.83      110.72      5.18 o
   5   8  -1      300.28      279.90     11.74 o
   5   8  -1      300.28      305.41     11.40 o
  -5  -8   1      300.28      309.85     12.00 o
  -5  -8   1      300.28      324.67     10.54 o
  -5  -8   1       99.83      102.19      5.06 o
  -5  -8   1       99.83      105.00      4.74 o
   4   8  -1       11.56       12.98      1.58 o
   4   8  -1       11.56       14.15      1.74 o
   4   8  -1        3.84        0.98      1.21 o
   4   8  -1        3.84        3.39      1.10 o
   4   8  -1        3.84        4.19      1.60 o
  -4  -8   1       11.56       14.09      2.03 o
  -4  -8   1       11.56       11.41      1.85 o
  -4  -8   1       11.56       12.60      1.81 o
  -4  -8   1       11.56       13.73      1.59 o
  -4  -8   1        3.84        3.07      1.37 o
  -4  -8   1        3.84        2.90      1.27 o
   3   8  -1     1166.81     1218.91     44.31 o
   3   8  -1     1166.81     1208.69     39.30 o
   3   8  -1     1166.81     1216.86     43.08 o
   3   8  -1      387.90      377.86     14.54 o
   3   8  -1      387.90      397.07     14.69 o
   3   8  -1      387.90      372.23     14.21 o
  -3  -8   1     1166.81     1275.97     39.34 o
  -3  -8   1     1166.81     1197.98     44.37 o
  -3  -8   1     1166.81     1206.41     44.92 o
  -3  -8   1     1166.81     1214.24     43.26 o
  -3  -8   1      387.90      380.04     14.17 o
  -3  -8   1      387.90      408.07     12.95 o
  -3  -8   1      387.90      385.78     14.60 o
   2   8  -1       47.69       48.40      2.38 o
   2   8  -1       47.69       41.10      2.41 o
   2   8  -1       47.69       40.66      2.61 o
   2   8  -1      143.45      131.94      4.87 o
   2   8  -1      143.45      134.32      5.34 o
   2   8  -1      143.45      126.48      5.40 o
  -2  -8   1       47.69       44.43      2.55 o
  -2  -8   1       47.69       40.80      2.43 o
  -2  -8   1       47.69       43.76      2.24 o
  -2  -8   1      143.45      131.17      5.73 o
  -2  -8   1      143.45      132.85      5.49 o
  -2  -8   1      143.45      137.49      4.92 o
  -2  -8   1      143.45      139.15      5.50 o
   1   8  -1        6.46        8.12      1.21 o
   1   8  -1        6.46        8.48      1.29 o
   1   8  -1        6.46       10.23      1.10 o
   1   8  -1        2.15        1.87      1.05 o
   1   8  -1        2.15        3.41      0.93 o
   1   8  -1        2.15        3.41      1.00 o
  -1  -8   1        6.46        7.66      1.41 o
  -1  -8   1        6.46       10.63      1.31 o
  -1  -8   1        6.46       14.19      1.30 o
  -1  -8   1        6.46       10.50      1.18 o
  -1  -8   1        2.15        3.70      0.93 o
  -1  -8   1        2.15        2.94      0.92 o
  -1  -8   1        2.15        3.05      1.13 o
   0   8  -1      114.54      110.79      4.04 o
   0   8  -1      114.54      112.05      4.48 o
   0   8  -1      114.54      106.79      4.62 o
   0   8  -1       38.08       32.89      2.21 o
   0   8  -1       38.08       33.49      1.89 o
   0   8  -1       38.08       36.99      2.06 o
   0  -8   1       38.08       37.09      1.89 o
   0  -8   1       38.08       35.41      1.81 o
   0  -8   1       38.08       35.34      2.15 o
   0  -8   1      114.54      110.97      4.35 o
   0  -8   1      114.54      108.21      4.48 o
   0  -8   1      114.54      109.36      4.90 o
  -1   8  -1      115.88      135.37      5.25 o
  -1   8  -1      115.88      122.19      4.91 o
  -1   8  -1      115.88      123.16      5.33 o
  -1   8  -1      348.56      407.20     14.76 o
  -1   8  -1      348.56      392.24     12.71 o
  -1   8  -1      348.56      384.39     14.44 o
   1  -8   1      348.56      364.17     14.50 o
   1  -8   1      348.56      408.33     14.05 o
   1  -8   1      348.56      378.89     14.81 o
   1  -8   1      348.56      368.69     13.95 o
   1  -8   1      115.88      131.80      4.91 o
   1  -8   1      115.88      128.13      4.57 o
  -2   8  -1       33.38       24.56      1.94 o
  -2   8  -1       33.38       29.26      1.95 o
  -2   8  -1       33.38       25.25      1.46 o
  -2   8  -1      100.40       89.12      3.39 o
  -2   8  -1      100.40       91.82      4.07 o
   2  -8   1      100.40       93.03      4.18 o
   2  -8   1      100.40       93.45      4.26 o
   2  -8   1      100.40       86.75      3.67 o
   2  -8   1       33.38       30.49      1.53 o
  -3   8  -1        0.61        0.67      0.52 o
  -3   8  -1        0.61        1.28      1.09 o
  -3   8  -1        0.61        0.55      1.09 o
  -3   8  -1        1.84        1.65      0.67 o
   3  -8   1        1.84        0.67      1.22 o
   3  -8   1        1.84        0.61      1.06 o
   3  -8   1        1.84        1.36      0.65 o
   3  -8   1        0.61        1.04      0.72 o
  -4   8  -1       44.28       36.46      1.81 o
  -4   8  -1       14.72        9.16      1.58 o
  -4   8  -1       14.72       11.75      0.90 o
  -4   8  -1       14.72       10.92      1.46 o
   4  -8   1       14.72       11.30      1.09 o
   4  -8   1       44.28       48.16      2.23 o
   4  -8   1       44.28       36.29      1.77 o
   4  -8   1       44.28       41.62      2.83 o
   4  -8   1       44.28       32.36      2.47 o
  -5   8  -1       32.70       35.53      2.43 o
  -5   8  -1       32.70       29.84      2.53 o
  -5   8  -1       32.70       33.23      1.47 o
  -5   8  -1       32.70       30.92      1.56 o
  -5   8  -1       98.36       91.12      3.49 o
   5  -8   1       98.36       93.51      4.51 o
   5  -8   1       98.36       95.33      4.60 o
   5  -8   1       98.36       94.54      3.41 o
   5  -8   1       98.36       92.11      3.40 o
   5  -8   1       32.70       32.58      2.55 o
   5  -8   1       32.70       30.73      1.81 o
  -6   8  -1     1089.24     1085.99     35.20 o
  -6   8  -1      362.12      354.47     14.07 o
  -6   8  -1      362.12      353.26     14.08 o
   6  -8   1      362.12      376.07     12.06 o
   6  -8   1      362.12      358.15     14.09 o
   6  -8   1     1089.24     1087.66     40.28 o
   6  -8   1     1089.24     1111.71     40.52 o
  -7   8  -1       99.52       99.04      3.67 o
  -7   8  -1       33.08       34.79      2.77 o
   7  -8   1       33.08       24.18      2.74 o
   7  -8   1       33.08       29.91      2.06 o
   7  -8   1       99.52       88.46      4.84 o
  -8   8  -1        3.98        4.35      1.10 o
  -8   8  -1        1.32        0.47      1.84 o
   8  -8   1        1.32        0.74      2.09 o
   8  -8   1        1.32        0.66      1.13 o
   8  -8   1        3.98        6.91      2.19 o
  -9   8  -1      131.02      129.02      4.96 o
  -9   8  -1       43.56       38.18      3.60 o
   9  -8   1       43.56       42.65      2.83 o
   9  -8   1       43.56       43.55      4.12 o
   9  -8   1      131.02      130.12      6.54 o
 -10   8  -1       15.05       14.36      3.04 o
 -10   8  -1       45.26       44.41      2.83 o
  10  -8   1       15.05       19.17      2.19 o
  10  -8   1       15.05       14.62      3.43 o
  10  -8   1       45.26       47.75      4.84 o
 -11   8  -1        7.80       10.85      3.34 o
 -11   8  -1       23.47       31.30      2.46 o
  11  -8   1        7.80       10.06      2.27 o
  11  -8   1        7.80        8.40      3.94 o
  11  -8   1       23.47       30.57      4.14 o
  10   7  -1        0.73        4.29      3.12 o
  10   7  -1        2.21        1.53      1.81 o
 -10  -7   1        2.21       -0.30      3.16 o
 -10  -7   1        2.21        4.30      2.46 o
 -10  -7   1        0.73        0.81      2.18 o
 -10  -7   1        0.73        2.46      3.30 o
   9   7  -1        4.79        7.73      2.88 o
   9   7  -1       14.42        8.64      1.73 o
  -9  -7   1        4.79        4.99      2.84 o
  -9  -7   1        4.79        4.91      1.97 o
  -9  -7   1       14.42       13.59      2.23 o
  -9  -7   1       14.42       14.00      3.09 o
   8   7  -1       49.67       44.00      3.71 o
   8   7  -1       49.67       50.58      2.97 o
   8   7  -1       16.51       19.48      2.92 o
   8   7  -1       16.51       18.13      2.62 o
  -8  -7   1       49.67       46.20      3.13 o
  -8  -7   1       49.67       44.33      4.26 o
  -8  -7   1       16.51       11.65      2.43 o
  -8  -7   1       16.51       17.21      2.12 o
   7   7  -1       39.07       37.09      3.17 o
   7   7  -1       39.07       31.40      2.86 o
   7   7  -1      117.51      104.00      4.56 o
   7   7  -1      117.51       95.55      4.96 o
  -7  -7   1       39.07       34.46      2.73 o
  -7  -7   1       39.07       39.47      3.45 o
  -7  -7   1      117.51      101.11      5.48 o
  -7  -7   1      117.51      102.94      4.41 o
   6   7  -1       79.73       77.04      3.67 o
   6   7  -1       79.73       72.65      3.82 o
   6   7  -1       26.51       28.09      2.22 o
   6   7  -1       26.51       30.19      2.40 o
   6   7  -1       26.51       26.39      2.61 o
  -6  -7   1       26.51       27.25      2.63 o
  -6  -7   1       26.51       23.94      2.28 o
  -6  -7   1       79.73       81.27      3.53 o
  -6  -7   1       79.73       72.18      4.17 o
   5   7  -1      519.92      517.95     19.43 o
   5   7  -1      519.92      526.28     18.82 o
   5   7  -1      172.85      180.23      7.22 o
   5   7  -1      172.85      167.07      6.19 o
   5   7  -1      172.85      173.95      7.10 o
   5   7  -1      172.85      175.96      7.00 o
  -5  -7   1      519.92      521.27     17.25 o
  -5  -7   1      519.92      520.98     19.65 o
  -5  -7   1      172.85      168.83      6.83 o
  -5  -7   1      172.85      171.26      7.19 o
   4   7  -1      229.85      229.82      8.82 o
   4   7  -1      229.85      233.31      9.12 o
   4   7  -1       76.41       80.86      3.50 o
   4   7  -1       76.41       74.46      3.10 o
   4   7  -1       76.41       73.56      3.67 o
   4   7  -1       76.41       68.85      3.76 o
  -4  -7   1       76.41       71.54      3.75 o
  -4  -7   1       76.41       72.57      3.65 o
  -4  -7   1       76.41       79.63      3.52 o
  -4  -7   1      229.85      218.71      9.21 o
  -4  -7   1      229.85      245.55      8.15 o
  -4  -7   1      229.85      242.32      9.12 o
  -4  -7   1      229.85      238.83      9.26 o
   3   7  -1        0.42        1.51      0.95 o
   3   7  -1        0.42        1.10      0.80 o
   3   7  -1        0.42        0.99      1.00 o
   3   7  -1        1.26        1.08      0.98 o
   3   7  -1        1.26        1.70      0.90 o
   3   7  -1        1.26        1.12      0.95 o
  -3  -7   1        0.42        1.36      1.08 o
  -3  -7   1        0.42        0.92      0.89 o
  -3  -7   1        0.42        0.76      0.82 o
  -3  -7   1        1.26        0.79      0.98 o
  -3  -7   1        1.26        0.68      1.02 o
  -3  -7   1        1.26        1.41      1.21 o
  -3  -7   1        1.26       -0.05      1.10 o
   2   7  -1        0.34        0.81      0.79 o
   2   7  -1        0.34        1.35      0.96 o
   2   7  -1        1.01        0.04      0.87 o
   2   7  -1        1.01        0.14      0.82 o
   2   7  -1        1.01        0.58      0.77 o
  -2  -7   1        0.34       -0.28      0.78 o
  -2  -7   1        0.34        0.50      0.89 o
  -2  -7   1        1.01        0.21      0.92 o
  -2  -7   1        1.01        0.38      0.79 o
  -2  -7   1        1.01        0.83      1.12 o
  -2  -7   1        7.00        7.24      1.73 o
   1   7  -1        1.94        0.47      0.85 o
   1   7  -1        1.94        1.21      0.72 o
   1   7  -1        5.83        2.71      0.75 o
   1   7  -1        5.83        3.49      0.85 o
   1   7  -1        5.83        2.86      0.72 o
  -1  -7   1        1.94        0.92      0.91 o
  -1  -7   1        1.94        1.78      0.75 o
  -1  -7   1        5.83        4.26      1.11 o
  -1  -7   1        5.83        4.13      0.87 o
  -1  -7   1        5.83        4.00      0.98 o
  -1  -7   1       20.31       22.37      1.80 o
   0   7  -1      531.83      603.02     19.67 o
   0   7  -1      531.83      605.69     22.22 o
   0   7  -1      531.83      628.09     21.60 o
   0  -7   1      537.50      624.65     19.90 o
   0  -7   1      537.50      587.12     22.89 o
   0  -7   1      537.50      626.32     22.28 o
   0  -7   1      531.83      591.34     21.61 o
  -1   7  -1        4.64        3.88      1.50 o
  -1   7  -1        4.64        4.25      1.65 o
   1  -7   1        4.64        4.29      1.57 o
   1  -7   1        4.64        9.00      0.85 o
   1  -7   1        4.64        3.51      1.15 o
   1  -7   1        4.64       14.81      1.50 o
  -2   7  -1      129.63      147.21      5.13 o
  -2   7  -1      129.63      143.93      5.96 o
   2  -7   1      129.63      147.78      5.53 o
   2  -7   1      129.63      136.97      5.99 o
   2  -7   1      129.63      154.52      5.62 o
   2  -7   1      129.63      153.98      6.09 o
  -3   7  -1        3.44        1.51      0.60 o
   3  -7   1        3.44        1.60      0.75 o
   3  -7   1        3.44        0.30      0.98 o
   3  -7   1        3.44        0.92      1.19 o
   3  -7   1        3.44        0.37      1.26 o
  -4   7  -1       14.59       15.91      1.27 o
   4  -7   1       14.59       14.63      1.08 o
   4  -7   1       14.59       11.80      2.01 o
   4  -7   1       14.59       14.81      1.85 o
   4  -7   1       14.59       15.71      1.17 o
  -5   7  -1       93.57       96.36      3.68 o
   5  -7   1       93.57      102.35      3.61 o
   5  -7   1       93.57       92.79      4.76 o
   5  -7   1       93.57       96.07      3.59 o
   5  -7   1       93.57      102.75      4.69 o
  -6   7  -1     1343.22     1346.58     44.18 o
   6  -7   1     1343.22     1452.14     50.67 o
   6  -7   1     1343.22     1338.05     50.36 o
  -7   7  -1        0.39        0.07      1.41 o
  -7   7  -1        7.33        5.34      1.78 o
   7  -7   1        0.39        0.98      1.69 o
   7  -7   1        0.39       -0.36      0.94 o
   7  -7   1        7.33        5.54      3.26 o
  -8   7  -1       29.49       30.33      2.53 o
  -8   7  -1        0.00        3.07      1.77 o
   8  -7   1        0.00        0.69      2.00 o
   8  -7   1        0.00        0.90      1.15 o
   8  -7   1       29.49       20.25      4.16 o
  -9   7  -1       22.40       19.01      2.65 o
  -9   7  -1       67.39       61.32      2.87 o
   9  -7   1       67.39       59.55      4.27 o
   9  -7   1       22.40       18.71      1.83 o
   9  -7   1       22.40       27.57      3.18 o
 -10   7  -1      130.81      130.54      5.05 o
 -10   7  -1       43.49       38.75      3.83 o
  10  -7   1      130.81      124.33      6.73 o
  10  -7   1       43.49       42.38      4.31 o
  10  -7   1       43.49       43.02      3.00 o
 -11   7  -1       28.20       23.53      2.21 o
 -11   7  -1        9.38        8.43      3.37 o
  11  -7   1       28.20       25.74      3.91 o
  11  -7   1        9.38        6.24      4.11 o
  11  -7   1        9.38        8.92      2.20 o
  11   6  -1       30.37       26.75      4.75 o
 -11  -6   1       91.36       80.52      5.08 o
  10   6  -1       95.10       92.67      4.53 o
  10   6  -1       31.61       35.14      4.13 o
 -10  -6   1       95.10      111.81      6.33 o
 -10  -6   1       95.10       99.80      4.92 o
 -10  -6   1       31.61       31.66      3.91 o
 -10  -6   1       31.61       24.83      2.63 o
   9   6  -1        2.65        4.09      1.43 o
   9   6  -1        0.88        1.50      1.97 o
   9   6  -1        0.88        4.19      2.66 o
  -9  -6   1        0.88        2.66      2.55 o
  -9  -6   1        0.88        0.81      1.66 o
  -9  -6   1        2.65        1.62      2.80 o
  -9  -6   1        2.65        4.05      1.79 o
   8   6  -1       45.48       49.40      4.06 o
   8   6  -1       45.48       43.25      2.95 o
   8   6  -1       45.48       47.29      3.43 o
   8   6  -1      136.81      127.42      5.48 o
   8   6  -1      136.81      132.61      6.19 o
  -8  -6   1       45.48       48.83      3.08 o
  -8  -6   1       45.48       47.07      3.84 o
  -8  -6   1      136.81      135.70      6.64 o
  -8  -6   1      136.81      133.08      5.29 o
   7   6  -1      367.56      364.16     13.84 o
   7   6  -1      367.56      360.89     13.18 o
   7   6  -1      122.20      115.42      5.33 o
   7   6  -1      122.20      126.20      4.80 o
   7   6  -1      122.20      119.93      5.82 o
  -7  -6   1      122.20      112.13      5.61 o
  -7  -6   1      122.20      121.22      5.15 o
  -7  -6   1      367.56      361.18     14.12 o
  -7  -6   1      367.56      346.32     12.19 o
   6   6  -1       31.32       27.03      2.18 o
   6   6  -1       31.32       29.08      2.06 o
   6   6  -1       31.32       31.42      2.54 o
   6   6  -1       94.22       97.32      4.41 o
   6   6  -1       94.22       90.27      3.98 o
  -6  -6   1       94.22       84.45      3.81 o
  -6  -6   1       94.22       96.31      4.61 o
  -6  -6   1       31.32       30.31      2.76 o
  -6  -6   1       31.32       32.31      2.23 o
   5   6  -1       26.05       26.08      1.77 o
   5   6  -1       26.05       24.47      2.36 o
   5   6  -1       26.05       28.27      1.90 o
   5   6  -1       26.05       28.07      2.37 o
   5   6  -1       78.35       88.64      4.10 o
   5   6  -1       78.35       90.02      3.87 o
  -5  -6   1       26.05       25.86      1.99 o
  -5  -6   1       26.05       29.53      2.42 o
  -5  -6   1       78.35       86.46      3.64 o
  -5  -6   1       78.35       95.72      4.36 o
   4   6  -1        0.44       -0.48      0.97 o
   4   6  -1        0.44        0.98      0.95 o
   4   6  -1        0.44        0.33      1.09 o
   4   6  -1        0.44        0.38      0.77 o
   4   6  -1        1.34        1.43      0.91 o
   4   6  -1        1.34        1.12      0.88 o
  -4  -6   1        0.44        1.21      1.07 o
  -4  -6   1        0.44       -0.52      0.90 o
  -4  -6   1        0.44        0.39      0.91 o
  -4  -6   1        1.34        2.02      1.03 o
  -4  -6   1        1.34        1.11      1.29 o
  -4  -6   1        1.34        1.24      1.26 o
  -4  -6   1        1.34        0.83      1.03 o
   3   6  -1       37.01       33.66      1.83 o
   3   6  -1       37.01       33.79      1.91 o
   3   6  -1       37.01       29.81      1.83 o
   3   6  -1       12.30        8.88      1.02 o
   3   6  -1       12.30        8.70      1.17 o
   3   6  -1       12.30        8.81      1.27 o
   3   6  -1       12.30        9.90      0.94 o
  -3  -6   1       12.30       13.79      1.29 o
  -3  -6   1       12.30       10.18      1.34 o
  -3  -6   1       12.30        9.19      1.01 o
  -3  -6   1       37.01       35.81      2.15 o
  -3  -6   1       37.01       30.02      2.01 o
  -3  -6   1       37.01       31.12      1.79 o
  -3  -6   1       37.01       27.91      1.95 o
   2   6  -1       44.72       46.45      1.95 o
   2   6  -1       44.72       44.47      2.15 o
   2   6  -1       44.72       39.67      2.06 o
   2   6  -1       14.87        9.92      1.08 o
   2   6  -1       14.87       14.47      1.36 o
   2   6  -1       14.87       12.13      1.16 o
   2   6  -1       14.87       14.70      1.11 o
  -2  -6   1       44.72       41.84      2.30 o
  -2  -6   1       44.72       37.99      2.21 o
  -2  -6   1       44.72       44.19      2.18 o
  -2  -6   1       44.72       45.79      2.00 o
  -2  -6   1       14.87       14.23      1.30 o
  -2  -6   1       14.87       15.34      1.38 o
  -2  -6   1       14.87       16.59      1.19 o
   1   6  -1      200.04      212.95      8.13 o
   1   6  -1      200.04      217.67      8.46 o
   1   6  -1      200.04      229.40      8.41 o
   1   6  -1      200.04      226.23      7.37 o
   1   6  -1      601.72      610.27     20.53 o
   1   6  -1      601.72      633.60     23.16 o
   1   6  -1      601.72      631.50     22.53 o
  -1  -6   1      601.72      647.91     23.59 o
  -1  -6   1      601.72      618.97     22.59 o
  -1  -6   1      601.72      652.83     20.55 o
  -1  -6   1      601.72      654.33     23.13 o
  -1  -6   1      200.04      219.02      8.30 o
  -1  -6   1      200.04      223.61      8.17 o
  -1  -6   1      200.04      217.92      7.41 o
   0   6  -1      221.98      223.69      8.43 o
   0   6  -1      221.98      232.10      7.69 o
   0   6  -1      221.98      226.28      8.80 o
   0   6  -1      221.98      230.83      8.77 o
   0   6  -1      667.72      696.05     22.45 o
   0   6  -1      667.72      722.49     24.65 o
   0   6  -1      667.72      702.72     25.37 o
   0  -6   1      667.72      694.51     25.80 o
   0  -6   1      667.72      662.94     24.67 o
   0  -6   1      667.72      713.07     25.20 o
   0  -6   1      667.72      686.70     22.45 o
   0  -6   1      221.98      225.29      7.70 o
   0  -6   1      221.98      242.42      8.58 o
   0  -6   1      221.98      241.08      8.51 o
  -1   6  -1      379.88      505.72     16.98 o
  -1   6  -1      379.88      475.57     17.51 o
  -1   6  -1      379.88      475.38     15.45 o
  -1   6  -1      126.29      146.27      6.14 o
  -1   6  -1      126.29      154.67      5.80 o
  -1   6  -1      126.29      158.14      6.12 o
   1  -6   1      126.29      161.29      5.77 o
   1  -6   1      126.29      160.49      5.33 o
   1  -6   1      126.29      159.40      5.91 o
   1  -6   1      379.88      482.63     17.18 o
   1  -6   1      379.88      460.48     16.95 o
   1  -6   1      379.88      482.32     17.85 o
   1  -6   1      379.88      452.67     17.55 o
  -2   6  -1        2.00        1.31      0.65 o
  -2   6  -1        2.00        1.60      0.82 o
  -2   6  -1        2.00        1.69      0.46 o
  -2   6  -1        2.00        1.03      0.83 o
  -2   6  -1        6.03        4.71      0.62 o
   2  -6   1        6.03        3.04      0.97 o
   2  -6   1        6.03        8.61      0.86 o
   2  -6   1        6.03        3.40      0.61 o
   2  -6   1        6.03        4.65      0.95 o
   2  -6   1        2.00        1.42      0.52 o
  -3   6  -1     1350.84     1438.00     46.80 o
  -3   6  -1      449.09      490.64     17.48 o
  -3   6  -1      449.09      495.00     17.49 o
  -3   6  -1      449.09      506.42     18.50 o
  -3   6  -1      449.09      492.31     18.38 o
   3  -6   1     1350.84     1471.57     53.08 o
   3  -6   1     1350.84     1470.33     51.27 o
   3  -6   1     1350.84     1452.50     53.62 o
   3  -6   1     1350.84     1493.24     51.26 o
   3  -6   1      449.09      493.01     16.05 o
  -4   6  -1       93.97       79.99      2.74 o
  -4   6  -1       31.24       24.72      1.90 o
  -4   6  -1       31.24       25.57      1.80 o
  -4   6  -1       31.24       23.96      1.20 o
  -4   6  -1       31.24       26.67      1.33 o
   4  -6   1       31.24       23.40      1.35 o
   4  -6   1       31.24       22.19      1.84 o
   4  -6   1       93.97       73.67      2.83 o
   4  -6   1       93.97       75.47      2.86 o
   4  -6   1       93.97       63.61      3.40 o
   4  -6   1       93.97       69.61      3.49 o
  -5   6  -1        2.57        2.82      0.51 o
  -5   6  -1        2.57        3.19      1.16 o
  -5   6  -1        2.57        3.06      0.62 o
  -5   6  -1        2.57        0.75      1.15 o
  -5   6  -1        7.74        7.73      0.79 o
   5  -6   1        2.57        4.35      1.30 o
   5  -6   1        2.57        2.51      0.70 o
   5  -6   1        7.74        8.06      1.46 o
   5  -6   1        7.74        9.65      0.74 o
   5  -6   1        7.74       11.01      1.54 o
   5  -6   1        7.74        9.22      0.65 o
  -6   6  -1        4.06        3.25      0.56 o
  -6   6  -1        4.06        3.78      1.34 o
  -6   6  -1        4.06        4.34      0.66 o
  -6   6  -1       12.20       12.18      0.99 o
   6  -6   1       12.20       10.45      1.71 o
   6  -6   1       12.20       10.71      1.67 o
   6  -6   1        4.06        4.79      0.91 o
   6  -6   1        4.06        4.11      1.67 o
  -7   6  -1       47.73       42.43      3.05 o
  -7   6  -1       47.73       45.35      1.83 o
  -7   6  -1       47.73       47.89      1.88 o
  -7   6  -1      143.58      140.89      5.04 o
   7  -6   1       47.73       44.39      3.25 o
   7  -6   1       47.73       49.00      2.38 o
   7  -6   1      143.58      145.55      6.35 o
  -8   6  -1        3.86        3.99      1.90 o
  -8   6  -1       11.60        9.47      1.13 o
   8  -6   1        3.86        5.21      1.22 o
   8  -6   1        3.86        2.94      2.22 o
   8  -6   1       11.60       10.94      2.19 o
  -9   6  -1       20.73       19.91      2.60 o
  -9   6  -1       62.36       64.47      2.93 o
   9  -6   1       20.73       18.63      1.80 o
   9  -6   1       20.73       17.67      2.89 o
   9  -6   1       62.36       62.88      4.21 o
 -10   6  -1       17.67       15.37      2.99 o
 -10   6  -1       53.14       47.96      2.80 o
  10  -6   1       17.67       14.02      1.93 o
  10  -6   1       17.67       14.11      3.18 o
  10  -6   1       53.14       51.16      4.19 o
 -11   6  -1        0.02        0.51      2.89 o
 -11   6  -1        0.07        1.77      1.56 o
  11  -6   1        0.02        0.14      1.89 o
  11  -6   1        0.02       -1.44      3.35 o
  11  -6   1        0.07        0.81      3.23 o
  11   5  -1       27.33       25.01      2.51 o
  11   5  -1        9.08       13.50      3.66 o
 -11  -5   1       27.33       28.18      4.56 o
 -11  -5   1       27.33       31.88      3.01 o
 -11  -5   1        9.08        8.31      2.04 o
 -11  -5   1        9.08        9.09      3.30 o
  10   5  -1        6.06        8.70      2.91 o
  10   5  -1        6.06        2.96      1.91 o
  10   5  -1        6.06       10.63      2.77 o
  10   5  -1       18.22       22.46      2.21 o
 -10  -5   1       18.22       23.45      2.48 o
 -10  -5   1       18.22       23.43      3.68 o
 -10  -5   1        6.06        6.78      1.85 o
 -10  -5   1        6.06        6.20      2.93 o
   9   5  -1        0.25        0.66      1.60 o
   9   5  -1        0.25       -1.26      2.02 o
   9   5  -1        0.25        1.87      2.23 o
   9   5  -1        0.75        1.03      1.25 o
   9   5  -1        0.75        1.98      2.17 o
  -9  -5   1        0.75        1.89      1.52 o
  -9  -5   1        0.75       -0.57      2.23 o
  -9  -5   1        0.25       -0.60      1.42 o
  -9  -5   1        0.25        0.02      2.31 o
   8   5  -1       17.00       19.72      2.24 o
   8   5  -1       17.00       19.16      1.65 o
   8   5  -1        5.65        3.58      1.33 o
   8   5  -1        5.65        7.14      1.78 o
   8   5  -1        5.65        4.42      2.01 o
  -8  -5   1       17.00       15.57      2.65 o
  -8  -5   1       17.00       11.47      1.55 o
  -8  -5   1        5.65        3.23      1.86 o
  -8  -5   1        5.65        3.86      1.38 o
   7   5  -1        2.39        2.43      1.65 o
   7   5  -1        2.39        3.97      1.55 o
   7   5  -1        2.39        1.81      1.09 o
   7   5  -1        7.19        7.54      1.21 o
   7   5  -1        7.19        5.50      1.69 o
  -7  -5   1        2.39        1.73      1.14 o
  -7  -5   1        2.39        0.50      1.55 o
  -7  -5   1        7.19        3.20      1.22 o
  -7  -5   1        7.19        7.07      2.09 o
   6   5  -1      220.30      219.97      8.59 o
   6   5  -1      220.30      209.59      8.12 o
   6   5  -1       73.24       74.23      3.12 o
   6   5  -1       73.24       68.78      3.72 o
   6   5  -1       73.24       74.87      3.60 o
  -6  -5   1       73.24       67.37      3.83 o
  -6  -5   1       73.24       76.09      3.40 o
  -6  -5   1      220.30      210.57      7.53 o
  -6  -5   1      220.30      227.94      8.86 o
   5   5  -1        6.78        9.23      1.28 o
   5   5  -1        6.78        8.01      1.42 o
   5   5  -1        6.78       10.16      1.07 o
   5   5  -1       20.40       24.96      1.99 o
   5   5  -1       20.40       24.38      1.69 o
  -5  -5   1       20.40       25.95      1.76 o
  -5  -5   1       20.40       26.58      1.86 o
  -5  -5   1       20.40       25.37      2.31 o
  -5  -5   1        6.78        9.65      1.58 o
  -5  -5   1        6.78        7.40      1.11 o
   4   5  -1       25.02       24.73      1.44 o
   4   5  -1       75.25       66.43      3.03 o
   4   5  -1       75.25       69.81      2.84 o
   4   5  -1       75.25       72.57      3.14 o
  -4  -5   1       25.02       21.47      1.58 o
  -4  -5   1       25.02       22.84      1.63 o
  -4  -5   1       75.25       72.80      3.21 o
  -4  -5   1       75.25       70.04      3.34 o
  -4  -5   1       75.25       67.48      2.85 o
  -4  -5   1       75.25       67.72      3.35 o
   3   5  -1     1000.01     1071.92     37.31 o
   3   5  -1     1000.01     1053.19     38.39 o
   3   5  -1     1000.01     1059.12     34.04 o
   3   5  -1      332.45      352.77     11.79 o
   3   5  -1      332.45      360.10     13.07 o
   3   5  -1      332.45      366.76     13.45 o
  -3  -5   1      332.45      373.65     11.86 o
  -3  -5   1      332.45      352.86     12.99 o
  -3  -5   1      332.45      352.99     13.44 o
  -3  -5   1     1000.01     1081.12     34.06 o
  -3  -5   1     1000.01     1071.81     38.53 o
  -3  -5   1     1000.01     1041.30     38.81 o
  -3  -5   1     1000.01     1043.85     37.43 o
   2   5  -1       37.65       35.09      1.82 o
   2   5  -1       37.65       34.19      1.56 o
   2   5  -1      113.26      106.22      4.35 o
   2   5  -1      113.26      113.13      4.29 o
   2   5  -1      113.26      114.13      3.92 o
  -2  -5   1      113.26      111.36      4.56 o
  -2  -5   1      113.26      105.49      4.39 o
  -2  -5   1      113.26      113.24      4.48 o
  -2  -5   1      113.26      112.44      3.95 o
  -2  -5   1       37.65       31.78      1.78 o
  -2  -5   1       37.65       39.50      1.64 o
  -2  -5   1       37.65       34.18      1.79 o
   1   5  -1        1.08        1.86      0.55 o
   1   5  -1        1.08        1.61      0.61 o
   1   5  -1        1.08        0.82      0.54 o
   1   5  -1        0.36        0.28      0.66 o
   1   5  -1        0.36        0.39      0.56 o
   1   5  -1        0.36        0.44      0.48 o
  -1  -5   1        1.08       11.50      1.08 o
  -1  -5   1        1.08        1.83      0.60 o
  -1  -5   1        1.08        1.45      0.63 o
  -1  -5   1        0.36        0.79      0.52 o
  -1  -5   1        0.36        0.60      0.63 o
  -1  -5   1        8.29       11.99      1.19 o
   0   5  -1       16.60       20.57      1.19 o
   0   5  -1       16.60       20.09      1.38 o
   0   5  -1       16.60       23.86      1.11 o
   0   5  -1       49.95       59.98      2.31 o
   0   5  -1       49.95       66.03      2.61 o
   0   5  -1       49.95       66.49      2.68 o
   0  -5   1       16.60       22.59      1.32 o
   0  -5   1       16.60       23.51      1.14 o
   0  -5   1       51.93       66.66      2.58 o
   0  -5   1       51.93       59.42      2.90 o
   0  -5   1       49.95       69.15      2.37 o
   0  -5   1       49.95       59.11      2.57 o
   0  -5   1       49.95       57.47      2.67 o
  -1   5  -1     1721.00     1893.43     68.42 o
  -1   5  -1     1483.71     1676.68     53.47 o
   1  -5   1     1721.00     1918.74     68.47 o
   1  -5   1     1721.00     1875.53     66.44 o
   1  -5   1     1721.00     1915.17     69.22 o
  -2   5  -1       36.83       42.01      1.64 o
   2  -5   1       36.83       37.88      1.73 o
   2  -5   1       36.83       43.45      1.83 o
   2  -5   1       36.83       37.52      2.09 o
   2  -5   1       36.83       40.68      2.06 o
  -3   5  -1      285.20      311.48     10.62 o
  -3   5  -1      285.20      337.49     11.81 o
   3  -5   1      285.20      312.74     12.30 o
   3  -5   1      285.20      324.33     11.60 o
   3  -5   1      285.20      347.64     11.62 o
   3  -5   1      285.20      321.01     12.25 o
  -4   5  -1      237.68      261.86      8.45 o
  -4   5  -1      237.68      264.38      9.44 o
   4  -5   1      237.68      255.16      9.84 o
   4  -5   1      237.68      262.23      9.16 o
   4  -5   1      237.68      241.86      9.88 o
   4  -5   1      237.68      249.94      9.15 o
  -5   5  -1        8.22        5.08      1.13 o
  -5   5  -1        8.22        4.92      1.38 o
   5  -5   1        1.99        1.17      0.64 o
   5  -5   1        8.22        4.65      0.77 o
   5  -5   1        8.22        3.20      2.04 o
   5  -5   1        8.22        3.52      1.57 o
   5  -5   1        8.22        4.13      0.69 o
  -6   5  -1      136.18      115.79      4.36 o
   6  -5   1       34.96       35.04      2.54 o
   6  -5   1       34.96       32.67      1.78 o
   6  -5   1      136.18      128.17      5.31 o
   6  -5   1      136.18      125.09      5.62 o
  -7   5  -1      153.23      156.90      6.69 o
  -7   5  -1      607.11      596.95     19.12 o
   7  -5   1      153.23      151.20      5.52 o
   7  -5   1      153.23      154.15      6.79 o
   7  -5   1      607.11      574.47     22.13 o
  -8   5  -1      382.50      363.36     11.98 o
  -8   5  -1      127.16      121.53      5.59 o
   8  -5   1      382.50      356.63     14.16 o
   8  -5   1      127.16      116.67      4.55 o
   8  -5   1      127.16      110.10      5.72 o
  -9   5  -1       71.73       70.21      4.55 o
  -9   5  -1      215.77      237.91      8.04 o
   9  -5   1       71.73       80.13      3.59 o
   9  -5   1       71.73       79.89      4.90 o
   9  -5   1      215.77      222.62      9.78 o
 -10   5  -1       81.22       77.38      3.45 o
 -10   5  -1       27.00       32.61      3.58 o
  10  -5   1       81.22       74.50      4.88 o
  10  -5   1       27.00       25.93      3.53 o
  10  -5   1       27.00       26.04      2.22 o
 -11   5  -1       16.68       12.22      3.18 o
 -11   5  -1       50.18       40.57      2.76 o
  11  -5   1       16.68       14.67      2.18 o
  11  -5   1       16.68       11.46      3.61 o
  11  -5   1       50.18       32.52      4.20 o
  11   4  -1       10.19        5.18      3.67 o
  11   4  -1       10.19       11.00      2.98 o
  11   4  -1       10.19        8.30      2.26 o
  11   4  -1       30.65       32.13      2.20 o
 -11  -4   1       10.19        8.21      3.43 o
 -11  -4   1       10.19       10.27      1.91 o
 -11  -4   1       30.65       32.28      2.83 o
 -11  -4   1       30.65       30.40      4.17 o
  10   4  -1        0.73       -1.29      2.75 o
  10   4  -1        0.73        0.34      1.17 o
  10   4  -1        0.24        0.81      1.63 o
  10   4  -1        0.24       -2.19      2.84 o
  10   4  -1        0.24       -0.73      2.41 o
 -10  -4   1        0.73        2.81      2.94 o
 -10  -4   1        0.73       -0.23      1.66 o
 -10  -4   1        0.24        0.00      1.49 o
 -10  -4   1        0.24        1.15      2.58 o
 -10  -4   1        0.24       -0.19      2.38 o
   9   4  -1      148.32      129.68      5.35 o
   9   4  -1      148.32      142.39      6.41 o
   9   4  -1       49.31       50.07      2.95 o
   9   4  -1       49.31       49.43      3.97 o
   9   4  -1       49.31       45.93      3.66 o
  -9  -4   1       49.31       44.90      3.60 o
  -9  -4   1       49.31       46.14      3.67 o
  -9  -4   1       49.31       44.96      2.86 o
  -9  -4   1      148.32      132.73      5.29 o
  -9  -4   1      148.32      128.38      6.70 o
   8   4  -1        4.82        6.19      1.86 o
   8   4  -1        4.82        5.84      1.36 o
   8   4  -1        4.82        4.80      2.05 o
   8   4  -1       14.51       14.57      1.98 o
   8   4  -1       14.51       15.99      1.44 o
  -8  -4   1        4.82        3.09      1.60 o
  -8  -4   1        4.82        4.55      2.00 o
  -8  -4   1        4.82        3.89      1.20 o
  -8  -4   1       14.51       15.50      2.36 o
  -8  -4   1       14.51       11.86      1.47 o
   7   4  -1       44.19       44.23      2.25 o
   7   4  -1       44.19       37.77      2.83 o
   7   4  -1       14.69       13.83      1.75 o
   7   4  -1       14.69       14.33      2.09 o
   7   4  -1       14.69       18.07      1.50 o
  -7  -4   1       14.69       11.54      1.38 o
  -7  -4   1       14.69        9.75      1.81 o
  -7  -4   1       14.69       18.74      1.87 o
  -7  -4   1       44.19       41.18      2.99 o
  -7  -4   1       44.19       40.24      2.29 o
   6   4  -1       35.56       32.18      2.22 o
   6   4  -1       35.56       33.60      2.52 o
   6   4  -1       35.56       39.25      1.98 o
   6   4  -1      106.96      108.03      4.67 o
   6   4  -1      106.96      104.52      4.32 o
  -6  -4   1      106.96      112.37      4.11 o
  -6  -4   1      106.96      105.87      4.92 o
  -6  -4   1       35.56       36.16      2.46 o
  -6  -4   1       35.56       36.21      2.27 o
  -6  -4   1       35.56       34.82      2.10 o
   5   4  -1        3.94        8.05      1.22 o
   5   4  -1        3.94        4.43      1.30 o
   5   4  -1        3.94        3.85      1.21 o
   5   4  -1        3.94        4.69      0.84 o
   5   4  -1       11.85       12.66      1.21 o
   5   4  -1       11.85       14.47      1.44 o
  -5  -4   1       11.85       13.44      1.59 o
  -5  -4   1       11.85       14.44      1.34 o
  -5  -4   1       11.85       14.71      1.21 o
  -5  -4   1        3.94        3.26      0.89 o
  -5  -4   1        3.94        4.55      1.17 o
   4   4  -1      189.81      181.69      7.19 o
   4   4  -1      189.81      196.80      7.38 o
   4   4  -1      189.81      189.20      6.44 o
   4   4  -1      570.93      576.73     20.99 o
   4   4  -1      570.93      548.74     20.32 o
   4   4  -1      570.93      538.34     18.55 o
  -4  -4   1      570.93      583.88     18.60 o
  -4  -4   1      570.93      596.02     20.53 o
  -4  -4   1      570.93      612.02     21.11 o
  -4  -4   1      570.93      554.46     21.13 o
  -4  -4   1      189.81      181.47      7.45 o
  -4  -4   1      189.81      189.89      7.09 o
  -4  -4   1      189.81      196.84      6.49 o
   3   4  -1       58.98       57.93      2.29 o
   3   4  -1       58.98       57.36      2.54 o
   3   4  -1       58.98       57.37      2.44 o
   3   4  -1       19.61       18.97      1.28 o
   3   4  -1       19.61       19.26      1.09 o
   3   4  -1       19.61       18.46      1.45 o
   3   4  -1       19.61       19.40      1.41 o
  -3  -4   1       19.61       17.17      1.36 o
  -3  -4   1       19.61       16.99      1.26 o
  -3  -4   1       19.61       20.17      1.22 o
  -3  -4   1       58.98       54.77      2.63 o
  -3  -4   1       58.98       56.64      2.27 o
  -3  -4   1       58.98       58.29      2.74 o
  -3  -4   1       58.98       57.07      2.54 o
   2   4  -1     1433.95     1569.20     49.54 o
   2   4  -1     1433.95     1565.99     54.31 o
   2   4  -1     1433.95     1513.61     55.84 o
   2   4  -1      476.72      510.52     18.94 o
   2   4  -1      476.72      518.72     19.06 o
   2   4  -1      476.72      520.37     16.73 o
   2   4  -1      476.72      531.55     18.44 o
  -2  -4   1     1433.95     1550.63     56.49 o
  -2  -4   1     1433.95     1537.61     55.94 o
  -2  -4   1     1433.95     1539.44     49.54 o
  -2  -4   1     1433.95     1586.16     54.40 o
  -2  -4   1      476.72      516.49     18.94 o
  -2  -4   1      476.72      513.18     18.38 o
   1   4  -1       51.44       56.51      2.04 o
   1   4  -1       51.44       58.26      2.33 o
   1   4  -1       51.44       53.68      2.34 o
   1   4  -1       51.44       53.79      2.32 o
   1   4  -1      154.74      153.15      5.98 o
   1   4  -1      154.74      163.91      6.14 o
  -1  -4   1      154.74      172.25      6.08 o
  -1  -4   1      154.74      165.78      6.16 o
  -1  -4   1      154.74      172.52      5.50 o
  -1  -4   1      154.74      157.02      6.31 o
  -1  -4   1       51.44       51.05      2.28 o
  -1  -4   1       51.44       55.54      2.07 o
  -1  -4   1       51.44       55.94      2.31 o
   0   4  -1      425.22      485.00     17.91 o
   0   4  -1      425.22      504.39     17.42 o
   0   4  -1      425.22      481.87     15.86 o
   0   4  -1      141.36      160.17      6.18 o
   0   4  -1      141.36      164.90      5.96 o
   0   4  -1      141.36      157.73      5.40 o
   0   4  -1      141.36      165.96      6.21 o
   0  -4   1      141.36      165.60      6.03 o
   0  -4   1      141.36      171.00      5.99 o
   0  -4   1      141.36      160.80      5.43 o
   0  -4   1      425.22      491.05     17.44 o
   0  -4   1      425.22      505.24     15.88 o
   0  -4   1      425.22      489.00     18.21 o
   0  -4   1      425.22      479.01     17.94 o
   0  -4   1      425.22      507.63     17.82 o
  -1   4  -1     7790.11     8298.36    262.33 o
  -1   4  -1     2589.82     2848.56     96.75 o
  -1   4  -1     2589.82     2824.44    100.64 o
  -1   4  -1     2589.82     2771.10     99.65 o
   1  -4   1     7790.11     8387.30    299.13 o
   1  -4   1     7790.11     8279.23    287.76 o
   1  -4   1     7790.11     7991.90    295.96 o
   1  -4   1     2589.82     2652.58     88.25 o
  -2   4  -1        0.19       -0.03      0.57 o
  -2   4  -1        0.19        0.22      0.52 o
  -2   4  -1        0.19       -0.11      0.30 o
  -2   4  -1        0.58        0.80      0.32 o
   2  -4   1        0.58        1.35      0.50 o
   2  -4   1        0.58        1.01      0.39 o
   2  -4   1        0.58       -0.04      0.61 o
   2  -4   1        0.58        1.70      0.64 o
   2  -4   1        0.19        0.05      0.34 o
  -3   4  -1       83.98      106.32      3.83 o
  -3   4  -1       83.98       98.39      3.76 o
  -3   4  -1       83.98      109.52      3.82 o
  -3   4  -1       83.98       96.58      4.17 o
  -3   4  -1       83.98       94.71      4.15 o
  -3   4  -1      252.62      292.14      9.50 o
  -3   4  -1      252.62      301.88     10.65 o
   3  -4   1      252.62      284.47     11.02 o
   3  -4   1      252.62      297.66     10.40 o
   3  -4   1      252.62      283.80     10.96 o
   3  -4   1      252.62      292.42     10.39 o
   3  -4   1       83.98      102.94      3.52 o
   3  -4   1       83.98       98.42      4.16 o
  -4   4  -1      609.40      614.98     23.73 o
  -4   4  -1      609.40      645.21     23.41 o
  -4   4  -1      609.40      642.12     23.95 o
  -4   4  -1      609.40      676.13     22.75 o
  -4   4  -1      609.40      637.59     22.72 o
  -4   4  -1     1833.08     1984.02     69.88 o
  -4   4  -1     1833.08     1929.91     61.97 o
  -4   4  -1     1833.08     1891.06     61.92 o
   4  -4   1     1833.08     2006.16     67.84 o
   4  -4   1     1833.08     1888.43     70.16 o
   4  -4   1     1833.08     2039.29     70.75 o
   4  -4   1     1833.08     1867.55     67.82 o
   4  -4   1      609.40      663.43     23.77 o
   4  -4   1      609.40      644.87     20.83 o
  -5   4  -1       36.95       31.16      1.48 o
  -5   4  -1       36.95       31.28      1.87 o
  -5   4  -1       12.28        8.70      1.27 o
  -5   4  -1       12.28       11.43      1.16 o
  -5   4  -1       12.28       11.80      0.87 o
  -5   4  -1       12.28       12.52      1.03 o
   5  -4   1       36.95       37.97      1.95 o
   5  -4   1       36.95       32.86      2.13 o
   5  -4   1       36.95       37.68      1.50 o
   5  -4   1       36.95       32.19      1.42 o
   5  -4   1       12.28       10.42      0.90 o
   5  -4   1       12.28        9.18      1.37 o
  -6   4  -1       74.12       72.01      3.24 o
  -6   4  -1       74.12       70.48      2.83 o
  -6   4  -1       74.12       65.76      3.53 o
  -6   4  -1      222.95      234.11      9.03 o
  -6   4  -1      222.95      226.93      7.85 o
   6  -4   1      222.95      229.25      8.31 o
   6  -4   1      222.95      246.89      9.06 o
   6  -4   1      222.95      227.92      9.30 o
   6  -4   1      222.95      246.44      8.33 o
   6  -4   1       74.12       76.41      2.88 o
   6  -4   1       74.12       72.84      3.73 o
  -7   4  -1       27.11       23.96      2.25 o
  -7   4  -1       27.11       26.81      2.05 o
  -7   4  -1       27.11       23.71      1.37 o
  -7   4  -1       81.54       74.93      3.72 o
  -7   4  -1       81.54       73.49      2.90 o
   7  -4   1       27.11       26.11      2.50 o
   7  -4   1       27.11       23.13      1.73 o
   7  -4   1       81.54       74.11      3.87 o
  -8   4  -1       61.01       59.28      2.46 o
  -8   4  -1       61.01       54.39      4.42 o
  -8   4  -1       61.01       59.33      3.55 o
  -8   4  -1      183.52      171.72      6.04 o
   8  -4   1       61.01       53.64      2.79 o
   8  -4   1       61.01       53.83      3.82 o
   8  -4   1      183.52      173.17      7.45 o
  -9   4  -1        7.95        5.75      2.19 o
  -9   4  -1        7.95        8.06      0.87 o
  -9   4  -1       23.91       19.76      1.78 o
   9  -4   1        7.95        9.01      1.48 o
   9  -4   1        7.95        5.69      2.36 o
   9  -4   1       23.91       20.61      2.78 o
 -10   4  -1       49.71       43.74      2.58 o
 -10   4  -1       16.53       15.75      2.72 o
  10  -4   1       16.53       12.09      1.80 o
  10  -4   1       16.53       17.95      3.22 o
  10  -4   1       49.71       38.79      3.65 o
 -11   4  -1        0.94        1.51      1.59 o
 -11   4  -1        0.31        0.40      2.70 o
  11  -4   1        0.31       -1.68      1.68 o
  11  -4   1        0.31        1.13      3.57 o
  11  -4   1        0.94       -1.64      2.91 o
 -12   4  -1       10.97       11.35      4.01 o
  12  -4   1       32.99       29.10      4.27 o
  12  -4   1       10.97        8.69      2.37 o
  12   3  -1        0.13        2.15      4.51 o
  12   3  -1        0.13        1.70      3.29 o
  12   3  -1        0.13       -0.06      2.46 o
 -12  -3   1        0.13        1.80      3.33 o
  11   3  -1       15.55       15.19      2.41 o
  11   3  -1       15.55       11.03      3.80 o
  11   3  -1       15.55       15.54      3.01 o
  11   3  -1       46.76       41.08      2.25 o
 -11  -3   1       15.55       18.60      3.08 o
 -11  -3   1       15.55       15.84      3.20 o
 -11  -3   1       15.55       13.37      1.84 o
 -11  -3   1       46.76       50.77      3.51 o
 -11  -3   1       46.76       47.73      4.73 o
  10   3  -1       11.80        9.35      1.20 o
  10   3  -1       11.80       11.19      2.69 o
  10   3  -1        3.92        4.81      2.18 o
  10   3  -1        3.92        5.61      2.93 o
  10   3  -1        3.92        6.06      1.78 o
 -10  -3   1       11.80        9.59      1.71 o
 -10  -3   1       11.80        9.30      2.75 o
 -10  -3   1        3.92        1.50      2.52 o
 -10  -3   1        3.92        1.56      2.05 o
 -10  -3   1        3.92        4.25      1.44 o
   9   3  -1      211.95      219.23      9.24 o
   9   3  -1      211.95      215.50      8.15 o
   9   3  -1       70.46       83.64      4.50 o
   9   3  -1       70.46       77.63      4.95 o
   9   3  -1       70.46       76.77      3.62 o
  -9  -3   1       70.46       70.60      4.46 o
  -9  -3   1       70.46       74.05      3.62 o
  -9  -3   1       70.46       77.51      4.64 o
  -9  -3   1      211.95      220.30      9.55 o
  -9  -3   1      211.95      222.34      7.87 o
   8   3  -1       10.15        8.85      1.15 o
   8   3  -1       10.15       13.20      1.87 o
   8   3  -1        3.37        4.82      1.24 o
   8   3  -1        3.37        5.50      1.92 o
   8   3  -1        3.37        6.49      1.76 o
  -8  -3   1        3.37        3.63      1.74 o
  -8  -3   1        3.37        2.97      1.07 o
  -8  -3   1        3.37        1.96      1.65 o
  -8  -3   1       10.15        8.57      2.20 o
  -8  -3   1       10.15        9.22      1.34 o
   7   3  -1      138.87      130.85      5.01 o
   7   3  -1      138.87      129.86      5.53 o
   7   3  -1       46.17       41.37      2.96 o
   7   3  -1       46.17       49.87      2.75 o
   7   3  -1       46.17       40.79      2.27 o
  -7  -3   1      138.87      127.04      5.77 o
  -7  -3   1      138.87      125.21      4.77 o
  -7  -3   1       46.17       42.09      2.37 o
  -7  -3   1       46.17       49.56      2.93 o
  -7  -3   1       46.17       43.46      2.72 o
   6   3  -1       97.32       98.79      4.15 o
   6   3  -1       97.32       88.24      3.49 o
   6   3  -1       97.32       90.57      4.23 o
   6   3  -1      292.73      268.77     10.26 o
   6   3  -1      292.73      286.60     10.87 o
  -6  -3   1      292.73      287.58      9.51 o
  -6  -3   1      292.73      292.19     11.05 o
  -6  -3   1       97.32       99.83      4.20 o
  -6  -3   1       97.32       82.06      3.72 o
  -6  -3   1       97.32       84.84      4.16 o
   5   3  -1       40.89       40.19      1.94 o
   5   3  -1       40.89       45.67      2.31 o
   5   3  -1       13.59       16.27      1.59 o
   5   3  -1       13.59       12.25      1.04 o
   5   3  -1       13.59       11.77      1.43 o
   5   3  -1       13.59       12.53      1.27 o
  -5  -3   1       13.59       13.90      1.33 o
  -5  -3   1       13.59       11.95      1.38 o
  -5  -3   1       13.59       12.66      1.22 o
  -5  -3   1       40.89       38.80      1.91 o
  -5  -3   1       40.89       39.35      1.93 o
  -5  -3   1       40.89       39.82      2.52 o
   4   3  -1      590.19      604.33     21.94 o
   4   3  -1      590.19      590.62     22.64 o
   4   3  -1      196.21      215.37      8.10 o
   4   3  -1      196.21      207.19      7.02 o
  -4  -3   1      590.19      648.44     22.74 o
  -4  -3   1      590.19      637.44     22.11 o
  -4  -3   1      590.19      627.20     22.81 o
  -4  -3   1      590.19      616.88     20.05 o
  -4  -3   1      196.21      202.53      7.69 o
  -4  -3   1      196.21      223.97      7.05 o
  -4  -3   1      196.21      208.96      8.08 o
  -4  -3   1      196.21      199.35      8.05 o
   3   3  -1       22.15       24.23      1.32 o
   3   3  -1       47.29       52.19      2.45 o
  -3  -3   1       22.15       26.77      1.41 o
  -3  -3   1       22.15       26.39      1.58 o
  -3  -3   1       22.15       25.76      1.58 o
  -3  -3   1       22.15       30.16      1.31 o
  -3  -3   1        7.36        7.90      0.95 o
  -3  -3   1        7.36       10.01      0.93 o
  -3  -3   1        7.36       10.83      0.84 o
   2   3  -1      628.98      713.00     24.41 o
   2   3  -1      628.98      671.97     22.18 o
   2   3  -1     1891.96     2087.67     64.85 o
   2   3  -1     1891.96     2078.17     71.11 o
   2   3  -1     2520.53     2708.24     97.24 o
  -2  -3   1      628.98      694.91     25.11 o
  -2  -3   1      628.98      687.85     24.35 o
  -2  -3   1      628.98      692.79     22.21 o
  -2  -3   1     1891.96     2055.88     71.18 o
  -2  -3   1     1891.96     2004.76     64.86 o
  -2  -3   1     1891.96     1969.97     73.23 o
  -2  -3   1     1891.96     2019.36     73.92 o
   1   3  -1     2035.95     2301.77     78.86 o
   1   3  -1     2035.95     2273.63     81.11 o
   1   3  -1     2035.95     2196.17     81.91 o
   1   3  -1     2035.95     2271.97     71.87 o
   1   3  -1     6124.10     6118.82    220.07 o
   1   3  -1     6124.10     6287.67    226.20 o
   1   3  -1     6124.10     6036.41    200.42 o
  -1  -3   1     6124.10     6420.74    226.58 o
  -1  -3   1     6124.10     6390.49    219.91 o
  -1  -3   1     6124.10     6248.96    228.61 o
  -1  -3   1     6124.10     6626.86    200.87 o
  -1  -3   1     2035.95     2267.90     78.82 o
  -1  -3   1     2035.95     2251.32     81.09 o
  -1  -3   1     2035.95     2247.38     71.88 o
   0   3  -1      419.75      435.98     16.06 o
   0   3  -1      419.75      433.24     14.20 o
   0   3  -1      419.75      441.52     15.58 o
   0   3  -1     1262.60     1275.59     45.21 o
   0   3  -1     1262.60     1267.25     43.95 o
   0  -3   1      419.75      453.74     15.60 o
   0  -3   1      419.75      437.05     14.21 o
   0  -3   1      419.75      451.46     15.96 o
   0  -3   1     1262.60     1260.90     40.08 o
   0  -3   1     1262.60     1314.32     45.14 o
   0  -3   1     1262.60     1208.04     43.96 o
   0  -3   1     1262.60     1239.43     45.76 o
   0  -3   1     1262.60     1234.44     45.22 o
  -1   3  -1      176.61      151.85      4.90 o
   1  -3   1      176.61      145.17      5.37 o
   1  -3   1      176.61      151.32      5.68 o
   1  -3   1      176.61      145.61      5.62 o
  -2   3  -1       94.85       87.25      3.27 o
  -2   3  -1       94.85       94.21      3.00 o
   2  -3   1       94.85       83.45      3.55 o
   2  -3   1       94.85       87.53      3.51 o
   2  -3   1       94.85       87.39      3.26 o
  -3   3  -1     2987.84     3434.92    109.42 o
  -3   3  -1     2987.84     3482.12    123.45 o
   3  -3   1     2987.84     3552.22    124.80 o
   3  -3   1     2987.84     3356.19    119.95 o
   3  -3   1     2987.84     3417.06    119.94 o
   3  -3   1     2987.84     3401.52    123.62 o
  -4   3  -1     1183.10     1297.26     41.46 o
  -4   3  -1     1486.84     1650.44     58.13 o
  -4   3  -1     1486.84     1670.35     51.48 o
   4  -3   1     1486.84     1498.61     58.69 o
   4  -3   1     1486.84     1587.15     58.33 o
   4  -3   1     1486.84     1686.84     56.39 o
   4  -3   1     1486.84     1589.14     56.38 o
   4  -3   1      393.32      434.20     14.07 o
  -5   3  -1       20.01       20.94      1.34 o
  -5   3  -1       60.18       61.09      2.44 o
  -5   3  -1       60.79       65.29      2.52 o
  -5   3  -1       60.79       63.21      3.13 o
   5  -3   1       60.79       68.73      3.00 o
   5  -3   1       60.79       58.59      3.31 o
   5  -3   1       60.79       65.00      2.59 o
   5  -3   1       60.79       70.00      2.66 o
   5  -3   1       20.01       20.63      1.25 o
   5  -3   1       20.01       19.17      1.78 o
  -6   3  -1      139.44      144.99      6.06 o
  -6   3  -1      139.44      139.02      5.07 o
   6  -3   1      117.28      122.78      4.49 o
   6  -3   1       38.99       41.23      1.94 o
   6  -3   1       38.99       36.11      2.54 o
   6  -3   1      139.44      158.11      5.36 o
   6  -3   1      139.44      130.02      6.19 o
  -7   3  -1      495.39      473.55     18.25 o
  -7   3  -1      495.39      499.91     15.97 o
  -7   3  -1      105.62      100.53      4.61 o
  -7   3  -1      105.62      117.09      4.95 o
   7  -3   1      105.62      101.93      4.01 o
   7  -3   1      105.62      103.79      5.04 o
   7  -3   1      317.70      324.79     11.15 o
   7  -3   1      317.70      312.15     12.29 o
   7  -3   1      317.70      308.88     11.13 o
  -8   3  -1      125.68      124.36      4.80 o
  -8   3  -1       12.00       11.69      1.93 o
  -8   3  -1       12.00        8.47      1.73 o
  -8   3  -1       36.09       32.99      2.89 o
   8  -3   1       12.00       13.94      2.42 o
   8  -3   1       12.00       11.66      1.39 o
   8  -3   1       36.09       39.94      3.18 o
  -9   3  -1        0.69        2.44      1.95 o
  -9   3  -1        0.69       -0.51      0.80 o
  -9   3  -1        0.69       -0.47      1.78 o
  -9   3  -1        2.08        1.89      1.03 o
  -9   3  -1        2.08        2.88      2.04 o
   9  -3   1        0.69        1.01      1.25 o
   9  -3   1        0.69       -0.52      2.14 o
   9  -3   1        2.08        1.86      1.86 o
 -10   3  -1        0.55       -0.23      2.39 o
 -10   3  -1        0.55        0.81      0.81 o
 -10   3  -1        1.67        2.17      1.22 o
  10  -3   1        0.55       -1.89      2.51 o
  10  -3   1        0.55        0.26      1.42 o
  10  -3   1        1.67        3.87      2.27 o
 -11   3  -1       13.61       13.83      2.99 o
 -11   3  -1       40.94       43.09      2.88 o
  11  -3   1       13.61       18.10      2.28 o
  11  -3   1       13.61       10.48      3.45 o
  11  -3   1       40.94       37.82      3.87 o
 -12   3  -1        4.36        9.27      3.40 o
 -12   3  -1       13.13       17.22      2.92 o
  12  -3   1        4.36        4.21      2.19 o
  12  -3   1        4.36        0.85      3.85 o
  12  -3   1       13.13       21.64      3.88 o
  12   2  -1        0.01        0.59      2.42 o
  12   2  -1        0.01        0.88      3.81 o
  12   2  -1        0.01        1.74      3.11 o
 -12  -2   1        0.03        0.47      3.61 o
 -12  -2   1        0.03        1.07      2.11 o
 -12  -2   1        0.01       -0.15      1.48 o
 -12  -2   1        0.01        0.83      3.17 o
 -12  -2   1        0.01        1.26      3.43 o
  11   2  -1       14.54        8.66      3.23 o
  11   2  -1       14.54       11.04      3.02 o
  11   2  -1       14.54       13.35      2.23 o
  11   2  -1       43.73       39.96      3.96 o
 -11  -2   1       43.73       36.58      3.12 o
 -11  -2   1       43.73       41.08      4.37 o
 -11  -2   1       14.54       11.32      1.63 o
 -11  -2   1       14.54       13.31      3.16 o
 -11  -2   1       14.54       13.95      3.25 o
  10   2  -1        5.24        5.31      0.86 o
  10   2  -1        5.24        5.95      2.23 o
  10   2  -1        1.74        2.42      2.03 o
  10   2  -1        1.74        0.39      1.47 o
  10   2  -1        1.74        1.97      2.43 o
 -10  -2   1        1.74        2.84      1.26 o
 -10  -2   1        1.74        0.73      2.36 o
 -10  -2   1        1.74        1.47      2.00 o
 -10  -2   1        5.24        5.91      2.71 o
 -10  -2   1        5.24        5.08      1.48 o
   9   2  -1       19.90       20.07      2.46 o
   9   2  -1       19.90       20.96      1.53 o
   9   2  -1        6.62        7.85      1.45 o
   9   2  -1        6.62       11.62      2.64 o
   9   2  -1        6.62        7.42      2.14 o
  -9  -2   1       19.90       26.54      2.11 o
  -9  -2   1       19.90       17.25      2.60 o
  -9  -2   1        6.62        5.45      2.11 o
  -9  -2   1        6.62        3.83      1.20 o
  -9  -2   1        6.62        8.76      2.19 o
   8   2  -1       13.93       17.05      1.56 o
   8   2  -1       13.93       12.28      1.85 o
   8   2  -1       13.93        9.99      2.31 o
   8   2  -1       41.91       39.30      2.00 o
   8   2  -1       41.91       34.40      2.97 o
  -8  -2   1       13.93       12.47      1.98 o
  -8  -2   1       13.93       11.43      1.88 o
  -8  -2   1       13.93       14.17      1.31 o
  -8  -2   1       41.91       39.64      2.22 o
  -8  -2   1       41.91       38.72      3.05 o
   7   2  -1      513.03      519.11     19.77 o
   7   2  -1      513.03      528.55     18.84 o
   7   2  -1      170.56      181.01      7.63 o
   7   2  -1      170.56      187.34      7.50 o
   7   2  -1      170.56      173.81      6.41 o
  -7  -2   1      170.56      186.35      7.59 o
  -7  -2   1      170.56      180.14      7.52 o
  -7  -2   1      170.56      185.15      6.90 o
  -7  -2   1      513.03      545.32     17.37 o
  -7  -2   1      513.03      527.42     19.97 o
   6   2  -1       34.77       36.26      2.25 o
   6   2  -1       34.77       32.87      1.65 o
   6   2  -1       11.56        8.74      1.53 o
   6   2  -1       11.56       12.01      1.40 o
   6   2  -1       11.56       12.62      1.12 o
  -6  -2   1       34.77       27.03      2.24 o
  -6  -2   1       34.77       31.68      1.71 o
  -6  -2   1       11.56       10.43      1.38 o
  -6  -2   1       11.56        9.07      1.01 o
  -6  -2   1       11.56       12.42      1.61 o
   5   2  -1        0.09        0.10      0.78 o
   5   2  -1        0.09        0.93      0.53 o
   5   2  -1        0.09        0.06      0.87 o
   5   2  -1        0.03        0.17      0.60 o
   5   2  -1        0.03        0.10      0.96 o
   5   2  -1        0.03        0.23      1.07 o
   5   2  -1        0.03        1.17      0.82 o
  -5  -2   1        0.03       -0.20      0.89 o
  -5  -2   1        0.03        0.49      0.80 o
  -5  -2   1        0.03        0.28      0.61 o
  -5  -2   1        0.09        0.37      0.53 o
  -5  -2   1        0.09       -0.18      0.59 o
  -5  -2   1        0.09       -0.48      0.93 o
   4   2  -1        1.14        3.94      0.98 o
   4   2  -1        1.14        2.94      0.90 o
   4   2  -1        1.14        2.34      0.71 o
   4   2  -1        1.14        2.05      0.52 o
   4   2  -1        3.44        5.44      0.87 o
   4   2  -1        3.44        6.30      0.65 o
  -4  -2   1        3.44        6.06      0.99 o
  -4  -2   1        3.44        6.79      0.69 o
  -4  -2   1        3.44        5.72      0.68 o
  -4  -2   1        1.14        1.98      0.80 o
  -4  -2   1        1.14        2.38      0.61 o
  -4  -2   1        1.14        1.33      0.69 o
   3   2  -1       49.77       52.84      1.93 o
   3   2  -1       49.77       49.90      2.25 o
   3   2  -1       49.77       44.05      2.25 o
   3   2  -1       49.77       58.15      2.30 o
   3   2  -1      149.69      158.82      6.07 o
   3   2  -1      149.69      155.70      5.82 o
  -3  -2   1       49.77       50.35      2.12 o
  -3  -2   1       49.77       46.01      2.28 o
  -3  -2   1       49.77       60.30      2.34 o
  -3  -2   1      149.69      164.77      6.20 o
  -3  -2   1      149.69      161.55      5.35 o
  -3  -2   1      149.69      161.90      6.02 o
   2   2  -1      307.06      301.92     10.95 o
   2   2  -1      307.06      295.92     10.55 o
   2   2  -1      307.06      305.72      9.57 o
   2   2  -1      307.06      296.10     10.85 o
   2   2  -1      923.62      899.52     31.64 o
   2   2  -1      923.62      917.00     32.56 o
  -2  -2   1      923.62      900.99     28.88 o
  -2  -2   1      923.62      919.12     32.89 o
  -2  -2   1      923.62      881.85     32.65 o
  -2  -2   1      307.06      304.50     10.51 o
  -2  -2   1      307.06      270.01      9.64 o
  -2  -2   1      307.06      293.73     10.87 o
   1   2  -1      588.01      572.09     20.63 o
   1   2  -1      588.01      546.51     18.81 o
   1   2  -1      588.01      590.52     21.19 o
   1   2  -1      195.48      198.94      6.47 o
   1   2  -1      195.48      199.59      7.40 o
   1   2  -1      195.48      200.46      7.14 o
  -1  -2   1      195.48      201.80      7.34 o
  -1  -2   1      195.48      196.57      6.48 o
  -1  -2   1      588.01      605.13     21.26 o
  -1  -2   1      588.01      595.88     20.67 o
  -1  -2   1      588.01      601.91     21.49 o
  -1  -2   1      588.01      608.33     18.83 o
   0   2  -1      960.35      940.36     30.62 o
   0   2  -1      960.35      984.44     34.49 o
   0   2  -1      960.35      872.93     33.57 o
   0   2  -1      319.27      334.39     11.73 o
   0   2  -1      319.27      300.83     10.42 o
   0   2  -1      319.27      333.12     11.86 o
   0   2  -1      319.27      303.15     11.39 o
   0  -2   1      960.35      996.47     34.55 o
   0  -2   1      960.35      969.09     34.96 o
   0  -2   1      960.35      978.96     33.60 o
   0  -2   1      960.35      984.30     34.49 o
   0  -2   1      319.27      335.05     10.40 o
   0  -2   1      319.27      326.52     11.67 o
   0  -2   1      319.27      331.30     11.41 o
  -1   2  -1     5314.98     4945.59    168.20 o
  -1   2  -1     1766.96     1901.19     66.37 o
  -1   2  -1     1766.96     1909.75     68.35 o
  -1   2  -1     1766.96     1943.20     69.05 o
   1  -2   1     5314.98     5547.74    192.01 o
   1  -2   1     5314.98     5381.79    184.73 o
   1  -2   1     1766.96     1859.58     60.53 o
  -2   2  -1       72.62       62.20      2.68 o
  -2   2  -1       72.62       66.07      2.47 o
  -2   2  -1       72.62       65.33      2.51 o
  -2   2  -1       72.62       65.48      2.70 o
  -2   2  -1      218.44      195.15      6.34 o
  -2   2  -1      218.44      201.43      7.15 o
   2  -2   1       72.62       65.82      2.27 o
   2  -2   1       72.62       69.18      2.70 o
   2  -2   1      218.44      203.05      7.30 o
   2  -2   1      218.44      189.79      7.29 o
   2  -2   1      218.44      186.34      6.95 o
  -3   2  -1       70.81       65.49      2.67 o
  -3   2  -1       70.81       66.42      2.56 o
  -3   2  -1       70.81       65.80      2.86 o
  -3   2  -1      212.99      192.99      6.58 o
  -3   2  -1      212.99      199.79      7.50 o
   3  -2   1      212.99      212.63      7.57 o
   3  -2   1      212.99      197.26      7.21 o
   3  -2   1      212.99      200.09      7.64 o
   3  -2   1      212.99      209.00      7.24 o
   3  -2   1       70.81       67.78      2.38 o
   3  -2   1       70.81       69.01      2.88 o
  -4   2  -1      401.29      422.33     15.54 o
  -4   2  -1      401.29      435.25     14.77 o
  -4   2  -1      401.29      413.49     15.24 o
  -4   2  -1      401.29      404.05     14.71 o
  -4   2  -1     1207.07     1240.01     45.36 o
  -4   2  -1     1207.07     1211.02     40.10 o
   4  -2   1      401.29      418.10     15.45 o
   4  -2   1      401.29      402.85     13.49 o
   4  -2   1     1207.07     1330.82     43.97 o
   4  -2   1     1207.07     1307.28     45.69 o
   4  -2   1     1207.07     1232.29     43.93 o
   4  -2   1     1207.07     1214.83     45.48 o
  -5   2  -1      681.96      723.59     27.68 o
  -5   2  -1      681.96      748.22     24.40 o
  -5   2  -1      226.72      259.00      8.99 o
  -5   2  -1      226.72      241.78      9.60 o
  -5   2  -1      226.72      250.14      9.35 o
  -5   2  -1      226.72      244.55      8.91 o
   5  -2   1      681.96      742.20     26.67 o
   5  -2   1      681.96      763.35     27.84 o
   5  -2   1      681.96      800.47     27.73 o
   5  -2   1      681.96      778.57     26.71 o
   5  -2   1      226.72      241.74      9.58 o
   5  -2   1      226.72      243.52      8.24 o
  -6   2  -1        0.01       -0.01      0.59 o
  -6   2  -1        0.01       -0.15      0.98 o
  -6   2  -1        0.01       -0.38      0.94 o
  -6   2  -1        0.03       -0.10      0.57 o
  -6   2  -1        0.03        0.20      1.10 o
   6  -2   1        0.01        0.44      1.22 o
   6  -2   1        0.01       -0.44      0.69 o
   6  -2   1        0.03        0.26      0.53 o
   6  -2   1        0.03        0.34      0.62 o
   6  -2   1        0.03        0.53      1.08 o
  -7   2  -1        5.87        7.75      1.51 o
  -7   2  -1        5.87        6.05      1.40 o
  -7   2  -1        5.87        7.40      0.92 o
  -7   2  -1       17.65       21.45      2.09 o
  -7   2  -1       17.65       21.84      1.46 o
   7  -2   1       17.65       19.54      2.02 o
   7  -2   1       17.65       20.43      1.23 o
   7  -2   1        5.87        5.96      1.64 o
   7  -2   1        5.87        7.11      1.05 o
  -8   2  -1        0.24       -0.38      0.86 o
  -8   2  -1        0.24       -0.04      1.67 o
  -8   2  -1        0.08       -0.78      1.58 o
  -8   2  -1        0.08       -1.04      1.42 o
  -8   2  -1        0.08        0.80      0.86 o
   8  -2   1        0.08       -1.01      1.01 o
   8  -2   1        0.08       -0.70      1.69 o
   8  -2   1        0.24        0.14      0.56 o
   8  -2   1        0.24        0.92      1.54 o
  -9   2  -1       39.36       37.65      2.22 o
  -9   2  -1       39.36       36.76      3.11 o
  -9   2  -1       13.08       12.47      2.24 o
  -9   2  -1       13.08       13.26      2.18 o
  -9   2  -1       13.08       11.91      1.24 o
   9  -2   1       39.36       38.01      3.23 o
   9  -2   1       13.08       14.40      2.89 o
   9  -2   1       13.08       13.14      1.62 o
 -10   2  -1        5.80        4.52      2.37 o
 -10   2  -1        5.80        0.72      2.12 o
 -10   2  -1        5.80        6.41      1.08 o
 -10   2  -1       17.45       13.24      1.57 o
 -10   2  -1       17.45       12.86      2.73 o
  10  -2   1        5.80        5.51      2.60 o
  10  -2   1        5.80        3.70      1.57 o
  10  -2   1       17.45       12.10      2.56 o
 -11   2  -1        2.76        3.03      2.58 o
 -11   2  -1        2.76        3.05      1.08 o
 -11   2  -1        8.31        8.56      1.73 o
  11  -2   1        2.76        3.65      3.15 o
  11  -2   1        2.76        3.69      1.67 o
  11  -2   1        8.31        7.15      2.77 o
 -12   2  -1       15.08       14.14      2.24 o
 -12   2  -1        5.01       10.04      3.51 o
  12  -2   1       15.08       20.42      3.86 o
  12  -2   1        5.01        5.49      4.40 o
  12  -2   1        5.01        7.64      2.63 o
  12   1  -1        0.00       -0.61      3.66 o
  12   1  -1        0.00        1.29      2.24 o
  12   1  -1        0.00        1.32      3.03 o
 -12  -1   1        0.00       -0.48      2.96 o
 -12  -1   1        0.00       -0.70      1.22 o
 -12  -1   1        0.00        0.41      3.45 o
 -12  -1   1        0.00       -1.10      1.81 o
 -12  -1   1        0.00       -2.35      3.78 o
  11   1  -1       39.03       48.84      4.11 o
  11   1  -1       12.98       10.58      2.96 o
  11   1  -1       12.98       11.32      3.33 o
  11   1  -1       12.98       14.18      2.13 o
 -11  -1   1       39.03       41.16      3.03 o
 -11  -1   1       39.03       49.82      5.01 o
 -11  -1   1       12.98        8.71      2.91 o
 -11  -1   1       12.98       10.70      2.77 o
 -11  -1   1       12.98       11.70      1.43 o
  10   1  -1        2.07        4.59      2.07 o
  10   1  -1        0.69       -1.11      2.73 o
  10   1  -1        0.69        1.75      2.00 o
  10   1  -1        0.69        1.09      1.43 o
 -10  -1   1        0.69        0.81      1.05 o
 -10  -1   1        0.69        0.22      1.97 o
 -10  -1   1        0.69        0.87      2.04 o
 -10  -1   1        2.07        0.99      2.57 o
 -10  -1   1        2.07        2.22      1.30 o
   9   1  -1       33.97       35.96      3.39 o
   9   1  -1       33.97       30.70      2.88 o
   9   1  -1      102.19       98.56      4.94 o
   9   1  -1      102.19       95.14      3.70 o
  -9  -1   1       33.97       31.90      2.06 o
  -9  -1   1       33.97       38.54      3.01 o
  -9  -1   1       33.97       29.51      2.85 o
  -9  -1   1      102.19       99.25      5.40 o
  -9  -1   1      102.19      108.89      4.06 o
   8   1  -1      205.80      188.88      7.95 o
   8   1  -1      205.80      193.83      7.05 o
   8   1  -1       68.42       74.12      4.02 o
   8   1  -1       68.42       64.28      3.05 o
   8   1  -1       68.42       64.86      3.66 o
  -8  -1   1      205.80      202.29      8.26 o
  -8  -1   1      205.80      191.46      6.75 o
  -8  -1   1       68.42       65.51      3.68 o
  -8  -1   1       68.42       66.03      2.95 o
  -8  -1   1       68.42       71.97      3.76 o
   7   1  -1       37.09       41.09      2.46 o
   7   1  -1       37.09       33.06      2.63 o
   7   1  -1       37.09       34.27      1.97 o
   7   1  -1      111.57       98.60      4.68 o
   7   1  -1      111.57      105.80      3.94 o
  -7  -1   1      111.57      103.57      4.79 o
  -7  -1   1      111.57      102.24      3.83 o
  -7  -1   1       37.09       36.56      2.49 o
  -7  -1   1       37.09       37.56      2.50 o
  -7  -1   1       37.09       35.61      1.91 o
   6   1  -1      171.43      155.86      6.14 o
   6   1  -1      171.43      143.65      5.55 o
   6   1  -1      171.43      161.23      5.64 o
   6   1  -1       56.99       45.56      2.88 o
   6   1  -1       56.99       48.29      2.16 o
  -6  -1   1      171.43      141.29      6.21 o
  -6  -1   1      171.43      152.51      5.23 o
  -6  -1   1       56.99       50.07      2.67 o
  -6  -1   1       56.99       49.51      2.21 o
  -6  -1   1       56.99       49.98      2.67 o
   5   1  -1        7.92        6.87      1.11 o
   5   1  -1        7.92        6.92      0.65 o
   5   1  -1        7.92        7.81      0.77 o
   5   1  -1        2.63        3.25      0.67 o
   5   1  -1        2.63        1.29      0.96 o
  -5  -1   1        2.63        2.27      0.86 o
  -5  -1   1        2.63        3.23      0.91 o
  -5  -1   1        2.63        1.85      0.60 o
  -5  -1   1        2.63        1.63      0.90 o
  -5  -1   1        7.92        5.31      1.10 o
  -5  -1   1        7.92        6.03      0.70 o
   4   1  -1      732.24      751.88     27.10 o
   4   1  -1      732.24      792.37     26.21 o
   4   1  -1      243.43      242.09      9.32 o
   4   1  -1      898.87      919.28     32.22 o
  -4  -1   1      243.43      245.53      9.38 o
  -4  -1   1      243.43      244.05      9.30 o
  -4  -1   1      243.43      252.56      8.86 o
  -4  -1   1      732.24      712.01     23.90 o
  -4  -1   1      732.24      754.31     27.11 o
  -4  -1   1      732.24      715.84     27.18 o
   3   1  -1        1.24        1.43      0.41 o
   3   1  -1        1.24        0.60      0.46 o
   3   1  -1        0.41        0.46      0.60 o
   3   1  -1       27.01       26.76      1.35 o
  -3  -1   1        1.24        0.20      0.55 o
  -3  -1   1        1.24        0.88      0.36 o
  -3  -1   1        1.24        1.04      0.35 o
  -3  -1   1        0.41        0.84      0.50 o
  -3  -1   1        0.41        0.04      0.36 o
  -3  -1   1        0.41        0.77      0.55 o
   2   1  -1     4645.47     4860.32    169.66 o
   2   1  -1     1259.09     1325.27     48.08 o
   2   1  -1     3787.30     3948.10    139.34 o
  -2  -1   1     3787.30     3788.69    139.05 o
  -2  -1   1     3787.30     3736.56    123.16 o
  -2  -1   1     3787.30     4034.91    140.47 o
  -2  -1   1     1259.09     1371.40     48.13 o
  -2  -1   1     1259.09     1325.28     48.59 o
  -2  -1   1     1259.09     1326.15     46.67 o
   1   1  -1     1772.54     1704.06     61.62 o
   1   1  -1     1772.54     1755.15     63.45 o
   1   1  -1      589.28      611.20     22.46 o
  -1  -1   1     1772.54     1736.43     56.20 o
  -1  -1   1     1772.54     1834.35     63.46 o
  -1  -1   1     1772.54     1810.63     64.08 o
  -1  -1   1      589.28      623.01     22.25 o
   0   1  -1        8.24        7.52      0.42 o
   0  -1   1       24.77       23.74      1.01 o
   0  -1   1        8.24        6.45      0.44 o
  -1   1  -1     3483.78     3395.93    124.59 o
  -1   1  -1     3483.78     3525.84    110.39 o
   1  -1   1     3483.78     3514.65    124.29 o
   1  -1   1     3483.78     3404.60    125.77 o
   1  -1   1     3483.78     3482.72    120.94 o
  -2   1  -1      427.29      379.79     14.02 o
  -2   1  -1      427.29      387.39     12.40 o
   2  -1   1      427.29      392.35     14.11 o
   2  -1   1      427.29      386.42     13.61 o
   2  -1   1      427.29      384.62     14.11 o
  -3   1  -1      688.88      752.86     24.46 o
  -3   1  -1      688.88      770.52     27.69 o
   3  -1   1      688.88      734.48     26.82 o
   3  -1   1      688.88      809.43     27.83 o
   3  -1   1      688.88      755.24     27.77 o
  -4   1  -1      744.51      807.14     30.26 o
  -4   1  -1      744.51      829.14     26.70 o
   4  -1   1      744.51      806.68     30.34 o
   4  -1   1      744.51      887.39     30.32 o
   4  -1   1      744.51      855.88     29.28 o
   4  -1   1      744.51      809.48     29.26 o
   4  -1   1      221.25      226.68      8.69 o
  -5   1  -1      884.90     1029.68     32.09 o
  -5   1  -1      884.90      966.40     36.36 o
   5  -1   1      884.90     1093.90     35.16 o
   5  -1   1      884.90      958.49     36.45 o
   5  -1   1      884.90      950.38     35.10 o
   5  -1   1      219.62      250.05      8.34 o
  -6   1  -1      117.51      104.82      5.18 o
  -6   1  -1      117.51      127.77      4.37 o
   6  -1   1      117.51      120.28      5.48 o
   6  -1   1      117.51      121.82      4.63 o
   6  -1   1        8.22        6.22      1.39 o
  -7   1  -1        0.57        1.30      1.44 o
  -7   1  -1       20.82       20.44      1.91 o
   7  -1   1       20.82       21.10      3.09 o
   7  -1   1        0.19       -0.31      1.43 o
   7  -1   1        0.19        0.20      0.85 o
   7  -1   1        0.57        1.14      0.67 o
  -8   1  -1        8.59       10.38      2.05 o
  -8   1  -1        8.59        7.93      1.81 o
  -8   1  -1       25.83       28.52      2.83 o
  -8   1  -1       25.83       23.38      1.68 o
   8  -1   1        8.59        9.15      1.28 o
   8  -1   1        8.59        9.58      2.32 o
   8  -1   1       25.83       26.73      2.55 o
  -9   1  -1        0.82       -0.72      0.97 o
  -9   1  -1        0.82       -1.36      1.73 o
  -9   1  -1        0.82        0.50      1.83 o
  -9   1  -1        2.47        0.72      1.06 o
  -9   1  -1        2.47        2.92      1.90 o
   9  -1   1        2.47        1.90      0.73 o
   9  -1   1        2.47        1.26      1.81 o
   9  -1   1        0.82       -0.14      2.08 o
   9  -1   1        0.82        0.22      1.21 o
 -10   1  -1        8.54        7.90      2.18 o
 -10   1  -1        8.54        6.54      1.25 o
 -10   1  -1        8.54        9.87      2.39 o
 -10   1  -1       25.68       24.75      1.99 o
 -10   1  -1       25.68       24.03      3.17 o
  10  -1   1       25.68       19.63      3.02 o
  10  -1   1        8.54        4.01      1.47 o
  10  -1   1        8.54        4.60      2.61 o
 -11   1  -1      180.12      195.34      9.05 o
 -11   1  -1      180.12      188.15      7.09 o
 -11   1  -1       59.88       64.43      4.93 o
 -11   1  -1       59.88       74.85      4.89 o
 -11   1  -1       59.88       62.25      3.17 o
  11  -1   1      180.12      180.45      8.92 o
  11  -1   1       59.88       74.44      5.52 o
  11  -1   1       59.88       61.44      4.05 o
 -12   1  -1        7.45        5.99      1.35 o
 -12   1  -1        7.45       10.53      3.84 o
 -12   1  -1       22.42       20.32      2.44 o
  12  -1   1        7.45        5.73      2.84 o
  12  -1   1        7.45        6.18      4.50 o
  12  -1   1       22.42       27.01      4.05 o
  12   0  -1        1.00        1.41      2.18 o
  12   0  -1        1.00        0.90      3.37 o
  12   0  -1        1.00        1.89      4.23 o
  12   0  -1        2.99        2.32      3.50 o
 -12   0   1        2.99        3.57      1.81 o
 -12   0   1        2.99        1.86      3.82 o
 -12   0   1        1.00        1.00      3.35 o
 -12   0   1        1.00        2.15      2.99 o
  11   0  -1        0.14        1.16      2.94 o
  11   0  -1        0.14        1.26      1.65 o
  11   0  -1        0.14        0.12      2.66 o
  11   0  -1        0.41        0.33      2.69 o
 -11   0   1        0.41        0.98      1.49 o
 -11   0   1        0.41       -1.37      2.89 o
 -11   0   1        0.14       -0.33      0.90 o
 -11   0   1        0.14        0.80      2.67 o
 -11   0   1        0.14       -0.20      2.34 o
  10   0  -1       28.22       31.55      3.10 o
  10   0  -1        9.38        5.17      2.52 o
  10   0  -1        9.38        8.03      1.76 o
  10   0  -1        9.38        7.96      2.22 o
 -10   0   1       28.22       28.40      3.13 o
 -10   0   1       28.22       26.41      2.27 o
 -10   0   1        9.38        8.65      2.45 o
 -10   0   1        9.38       10.21      2.30 o
 -10   0   1        9.38        7.18      1.05 o
   9   0  -1       20.62       20.62      2.75 o
   9   0  -1       20.62       23.54      2.03 o
   9   0  -1       62.02       62.29      3.81 o
  -9   0   1       62.02       66.44      2.96 o
  -9   0   1       62.02       66.15      4.28 o
  -9   0   1       20.62       23.40      2.51 o
  -9   0   1       20.62       21.65      1.64 o
  -9   0   1       20.62       18.09      2.32 o
   8   0  -1      102.70       94.22      3.92 o
   8   0  -1      102.70      105.82      5.17 o
   8   0  -1      308.92      300.53     11.76 o
  -8   0   1      102.70       95.09      4.80 o
  -8   0   1      102.70      100.87      3.95 o
  -8   0   1      102.70      105.28      4.87 o
  -8   0   1      308.92      298.68     11.86 o
  -8   0   1      308.92      302.93     10.10 o
   7   0  -1       30.07       30.19      1.40 o
   7   0  -1       30.07       29.09      1.32 o
   7   0  -1       30.07       28.99      2.36 o
   7   0  -1       10.00        7.01      0.92 o
   7   0  -1       10.00        9.76      1.76 o
  -7   0   1       30.07       30.36      1.59 o
  -7   0   1       30.07       24.63      2.50 o
  -7   0   1       10.00        9.67      1.57 o
  -7   0   1       10.00        7.56      1.42 o
  -7   0   1       10.00       10.93      0.95 o
   6   0  -1        0.78        3.34      1.15 o
   6   0  -1        0.78        1.75      0.53 o
   6   0  -1        0.78        1.72      0.43 o
   6   0  -1        0.26        1.08      1.27 o
   6   0  -1        0.26        0.64      0.60 o
  -6   0   1        0.26        1.04      0.92 o
  -6   0   1        0.26        0.55      1.08 o
  -6   0   1        0.26        0.22      0.55 o
  -6   0   1        0.26        0.09      0.94 o
  -6   0   1        0.78        1.29      0.54 o
  -6   0   1        0.78        0.27      1.05 o
   5   0  -1     1050.01     1075.76     38.70 o
   5   0  -1     1050.01     1108.66     40.18 o
   5   0  -1     1050.01     1137.40     38.72 o
   5   0  -1      349.07      356.63     13.85 o
   5   0  -1      349.07      358.05     12.06 o
  -5   0   1      349.07      361.81     13.95 o
  -5   0   1      349.07      376.45     13.82 o
  -5   0   1      349.07      394.21     13.21 o
  -5   0   1      349.07      368.73     13.13 o
  -5   0   1     1050.01     1083.65     40.22 o
  -5   0   1     1050.01     1081.22     35.41 o
  -5   0   1     1050.01     1155.62     40.20 o
   4   0  -1      404.63      433.63     14.84 o
   4   0  -1      404.63      423.25     14.82 o
   4   0  -1      404.63      423.00     15.52 o
   4   0  -1      134.52      137.54      5.59 o
   4   0  -1      134.52      142.58      4.79 o
  -4   0   1      134.52      138.23      5.63 o
  -4   0   1      134.52      139.25      5.18 o
  -4   0   1      134.52      152.37      5.26 o
  -4   0   1      134.52      143.94      5.57 o
  -4   0   1      404.63      413.70     13.60 o
  -4   0   1      404.63      423.79     13.59 o
  -4   0   1      404.63      401.61     15.55 o
  -4   0   1      404.63      431.24     15.41 o
   3   0  -1      314.08      336.32     11.03 o
   3   0  -1      314.08      332.89     12.58 o
   3   0  -1      944.74     1045.78     36.86 o
   3   0  -1      944.74     1006.82     35.64 o
   3   0  -1      944.74     1074.24     35.65 o
  -3   0   1      314.08      336.00     12.58 o
  -3   0   1      314.08      347.95     12.06 o
  -3   0   1      314.08      336.73     12.72 o
  -3   0   1      314.08      360.89     12.10 o
  -3   0   1      944.74     1028.19     37.07 o
  -3   0   1      944.74     1020.19     32.55 o
  -3   0   1      944.74      992.50     32.54 o
  -3   0   1      944.74      980.27     36.89 o
   2   0  -1       94.87       96.10      3.62 o
   2   0  -1       94.87       94.86      3.39 o
   2   0  -1       94.87       98.31      3.39 o
   2   0  -1       94.87      100.05      3.67 o
   2   0  -1       31.54       31.93      1.41 o
   2   0  -1       31.54       31.82      1.15 o
  -2   0   1       94.87       95.07      3.13 o
  -2   0   1       94.87       89.28      3.66 o
  -2   0   1       94.87       97.64      3.12 o
  -2   0   1       94.87       93.54      3.58 o
  -2   0   1       31.54       29.63      1.44 o
  -2   0   1       31.54       33.45      1.28 o
  -2   0   1       31.54       32.61      1.24 o
  -2   0   1       31.54       33.20      1.44 o
   1   0  -1     1675.81     1710.65     55.03 o
   1   0  -1     1675.81     1662.09     62.08 o
   1   0  -1     1675.81     1728.64     62.70 o
   1   0  -1     5040.80     4968.93    179.98 o
   1   0  -1     5040.80     5019.37    178.28 o
  -1   0   1     1675.81     1783.58     62.08 o
  -1   0   1     1675.81     1731.17     62.70 o
  -1   0   1     1675.81     1763.86     60.31 o
  -1   0   1     5040.80     4944.84    179.95 o
  -1   0   1     5040.80     4914.20    157.63 o
   0   0  -1      113.49      105.23      3.76 o
   0   0  -1      113.49      106.51      3.87 o
   0   0  -1       37.73       36.03      1.41 o
   0   0  -1       37.73       36.27      1.21 o
   0   0   1      113.49      104.98      3.94 o
   0   0   1       37.73       36.06      1.39 o
   0   0   1       37.73       36.94      1.34 o
  -1   0  -1      151.63      155.69      5.50 o
  -1   0  -1      151.63      154.84      5.67 o
  -1   0  -1      151.63      149.71      5.71 o
  -1   0  -1      456.11      436.58     16.42 o
  -1   0  -1      456.11      460.17     14.53 o
   1   0   1      456.11      467.45     15.94 o
   1   0   1      456.11      455.19     16.44 o
   1   0   1      151.63      154.08      5.02 o
   1   0   1      151.63      151.23      5.70 o
   1   0   1      151.63      164.01      5.61 o
  -2   0  -1      127.03      121.56      4.70 o
  -2   0  -1      127.03      125.36      4.54 o
  -2   0  -1      127.03      125.14      4.75 o
  -2   0  -1      382.11      357.84     13.27 o
  -2   0  -1      382.11      362.24     11.70 o
   2   0   1      127.03      121.58      4.15 o
   2   0   1      127.03      127.65      4.79 o
   2   0   1      127.03      128.42      4.62 o
   2   0   1      382.11      365.89     13.30 o
   2   0   1      382.11      369.90     12.84 o
  -3   0  -1      295.94      265.22      8.67 o
  -3   0  -1      295.94      281.06      9.93 o
  -3   0  -1       98.38       92.92      3.62 o
  -3   0  -1       98.38       87.14      3.43 o
   3   0   1       98.38       93.17      3.58 o
   3   0   1       98.38       91.79      3.16 o
   3   0   1      295.94      271.04      9.94 o
   3   0   1      295.94      251.73      9.49 o
  -4   0  -1      256.02      281.18     10.49 o
  -4   0  -1      256.02      276.55     10.38 o
  -4   0  -1      256.02      258.36      9.95 o
  -4   0  -1      770.10      798.69     25.51 o
  -4   0  -1      770.10      802.84     28.95 o
   4   0   1      770.10      806.94     28.98 o
   4   0   1      770.10      774.75     27.94 o
   4   0   1      256.02      285.38     10.13 o
   4   0   1      256.02      287.11      9.14 o
  -5   0  -1      154.02      142.07      5.99 o
  -5   0  -1      154.02      145.88      5.66 o
  -5   0  -1      154.02      153.05      6.11 o
  -5   0  -1      463.28      451.09     17.22 o
  -5   0  -1      463.28      458.69     15.08 o
   5   0   1      463.28      455.10     16.48 o
   5   0   1      463.28      462.68     17.25 o
   5   0   1      463.28      495.08     16.58 o
   5   0   1      154.02      170.69      6.01 o
   5   0   1      154.02      138.95      6.16 o
   5   0   1      154.02      159.86      5.27 o
  -6   0  -1        0.01       -0.12      0.61 o
  -6   0  -1        0.01       -0.13      1.06 o
  -6   0  -1        0.00       -0.53      1.07 o
  -6   0  -1        0.00       -0.44      0.68 o
  -6   0  -1        0.00       -0.78      1.17 o
   6   0   1        0.01        0.74      1.19 o
   6   0   1        0.01       -0.15      0.58 o
   6   0   1        0.00       -0.83      1.17 o
   6   0   1        0.00       -0.14      0.70 o
  -7   0  -1       30.48       29.87      2.29 o
  -7   0  -1       30.48       34.16      1.93 o
  -7   0  -1       30.48       26.60      2.30 o
  -7   0  -1       91.69       89.33      4.30 o
  -7   0  -1       91.69       83.20      3.34 o
   7   0   1       30.48       28.75      1.94 o
   7   0   1       30.48       31.18      2.63 o
   7   0   1       91.69       85.47      4.16 o
   7   0   1       91.69       85.48      3.46 o
  -8   0  -1       78.49       64.34      2.99 o
  -8   0  -1       78.49       74.44      3.90 o
  -8   0  -1       26.09       23.25      2.32 o
  -8   0  -1       26.09       23.08      2.37 o
  -8   0  -1       26.09       22.23      1.88 o
   8   0   1       78.49       70.21      3.85 o
   8   0   1       78.49       67.95      2.96 o
   8   0   1       26.09       24.84      1.92 o
   8   0   1       26.09       19.10      2.51 o
  -9   0  -1        0.03       -0.16      1.68 o
  -9   0  -1        0.03       -0.06      1.72 o
  -9   0  -1        0.03       -0.52      1.07 o
  -9   0  -1        0.09        0.00      2.12 o
  -9   0  -1        0.09        0.75      1.07 o
   9   0   1        0.09        2.52      1.83 o
   9   0   1        0.09        1.43      0.86 o
   9   0   1        0.03        0.72      1.17 o
   9   0   1        0.03       -1.26      2.30 o
 -10   0  -1        0.82       -0.72      2.05 o
 -10   0  -1        0.82        0.43      1.20 o
 -10   0  -1        0.82       -1.27      2.29 o
 -10   0  -1        2.46        2.07      2.31 o
 -10   0  -1        2.46        3.54      1.37 o
  10   0   1        0.82       -0.67      1.68 o
  10   0   1        0.82       -0.77      2.73 o
  10   0   1        2.46        4.00      2.47 o
  10   0   1        2.46        2.19      0.84 o
 -11   0  -1       77.11       73.22      3.97 o
 -11   0  -1       77.11       80.73      5.78 o
 -11   0  -1       25.63       26.44      3.53 o
 -11   0  -1       25.63       25.79      2.30 o
 -11   0  -1       25.63       31.00      3.58 o
  11   0   1       77.11       85.33      5.69 o
  11   0   1       25.63       31.53      2.97 o
  11   0   1       25.63       29.55      3.42 o
  11   0   1       25.63       26.61      4.33 o
 -12   0  -1       14.84       12.18      1.80 o
 -12   0  -1       14.84       16.47      3.92 o
 -12   0  -1       14.84       21.96      3.84 o
 -12   0  -1       44.65       45.59      3.61 o
 -12   0  -1       44.65       58.19      5.69 o
  12   0   1       14.84       15.59      2.76 o
  12   0   1       14.84       13.44      4.73 o
  12   0   1       14.84       18.52      3.77 o
  12   0   1       44.65       38.87      4.80 o
  12  -1  -1       24.74       24.26      4.40 o
  12  -1  -1       24.74       27.56      3.84 o
  12  -1  -1       74.40       77.52      6.13 o
 -12   1   1       24.74       26.28      3.84 o
 -12   1   1       24.74       24.54      3.85 o
 -12   1   1       74.40       80.32      5.92 o
 -12   1   1       74.40       89.07      4.29 o
  11  -1  -1        0.35       -1.33      2.40 o
  11  -1  -1        0.35       -0.21      1.89 o
  11  -1  -1        0.35        2.78      3.26 o
  11  -1  -1        1.05       -0.52      2.33 o
 -11   1   1        0.35        0.18      2.33 o
 -11   1   1        0.35       -0.21      2.25 o
 -11   1   1        1.05       -0.89      2.86 o
 -11   1   1        1.05       -0.60      1.31 o
  10  -1  -1        3.18        2.76      1.48 o
  10  -1  -1        3.18       -0.06      2.35 o
  10  -1  -1        9.57        6.95      2.44 o
 -10   1   1        3.18        2.13      0.70 o
 -10   1   1        3.18        3.45      2.07 o
 -10   1   1        3.18        1.85      2.21 o
 -10   1   1        9.57        9.69      2.73 o
 -10   1   1        9.57        7.01      1.32 o
   9  -1  -1        2.74        3.89      1.09 o
   9  -1  -1        2.74        2.89      2.12 o
   9  -1  -1        8.24        8.65      2.14 o
  -9   1   1        2.74        2.41      0.74 o
  -9   1   1        2.74        1.08      1.82 o
  -9   1   1        2.74        2.57      1.76 o
  -9   1   1        8.24        6.67      1.12 o
  -9   1   1        8.24        6.44      1.98 o
   8  -1  -1       43.75       45.12      2.26 o
   8  -1  -1       43.75       40.98      3.19 o
   8  -1  -1      131.60      126.58      5.64 o
  -8   1   1      131.60      127.82      5.68 o
  -8   1   1      131.60      124.65      4.55 o
  -8   1   1       43.75       43.06      1.96 o
  -8   1   1       43.75       43.14      2.94 o
  -8   1   1       43.75       40.01      2.95 o
   7  -1  -1       13.91        9.43      1.48 o
   7  -1  -1        4.63        1.98      1.44 o
   7  -1  -1        4.63        3.55      0.84 o
  -7   1   1        4.63        2.50      1.34 o
  -7   1   1        4.63        2.49      1.26 o
  -7   1   1        4.63        2.90      0.60 o
  -7   1   1       13.91        5.87      1.43 o
  -7   1   1       13.91        8.20      0.89 o
   6  -1  -1        6.59        7.31      1.25 o
   6  -1  -1        2.19        2.87      0.65 o
   6  -1  -1        2.19        3.99      1.20 o
  -6   1   1        6.59        7.94      1.30 o
  -6   1   1        6.59       10.49      0.80 o
  -6   1   1        2.19        4.16      1.03 o
  -6   1   1        2.19        3.37      0.67 o
  -6   1   1        2.19        4.67      1.20 o
  -6   1   1        2.19        3.15      0.55 o
   5  -1  -1      262.19      277.75     11.01 o
   5  -1  -1      262.19      281.98      9.51 o
   5  -1  -1      788.68      872.11     32.37 o
   5  -1  -1      788.68      926.36     32.40 o
  -5   1   1      262.19      293.59     11.13 o
  -5   1   1      262.19      283.32     10.89 o
  -5   1   1      262.19      297.25     10.30 o
  -5   1   1      262.19      303.66     10.34 o
  -5   1   1      788.68      886.82     28.48 o
  -5   1   1      788.68      872.51     32.38 o
  -5   1   1      788.68      914.78     32.37 o
  -5   1   1      788.68      861.33     28.45 o
   4  -1  -1      299.78      315.54     11.17 o
   4  -1  -1      299.78      310.64     11.28 o
   4  -1  -1       99.66       96.03      3.32 o
   4  -1  -1       99.66       94.56      4.04 o
   4  -1  -1       99.66       93.50      3.32 o
  -4   1   1       99.66      101.71      3.95 o
  -4   1   1       99.66       98.12      3.54 o
  -4   1   1       99.66       99.55      3.57 o
  -4   1   1      299.78      292.82      9.75 o
  -4   1   1      299.78      300.90     11.26 o
  -4   1   1      299.78      294.54      9.77 o
   3  -1  -1     1381.02     1514.42     53.60 o
   3  -1  -1     1381.02     1503.49     53.18 o
   3  -1  -1      459.12      501.18     15.84 o
   3  -1  -1      459.12      489.34     15.85 o
   3  -1  -1      459.12      479.47     18.06 o
  -3   1   1      459.12      488.43     17.30 o
  -3   1   1      459.12      503.77     17.32 o
  -3   1   1      459.12      508.49     18.04 o
  -3   1   1     1381.02     1455.12     53.16 o
  -3   1   1     1381.02     1422.27     46.94 o
  -3   1   1     1381.02     1488.30     46.96 o
   2  -1  -1      390.50      399.52     14.23 o
   2  -1  -1      390.50      393.16     14.25 o
   2  -1  -1      511.69      523.46     19.11 o
   2  -1  -1      129.82      129.22      4.82 o
   2  -1  -1      129.82      131.41      4.12 o
   2  -1  -1      129.82      125.64      4.12 o
  -2   1   1      129.82      129.30      4.83 o
  -2   1   1      129.82      125.00      4.79 o
  -2   1   1      390.50      383.47     14.23 o
   1  -1  -1        9.53       10.34      0.67 o
   1  -1  -1        7.15       10.41      0.54 o
   1  -1  -1        7.15        8.04      0.52 o
  -1   1   1        2.38        2.52      0.32 o
  -1   1   1        2.38        2.93      0.35 o
   0  -1  -1     2051.59     2081.07     72.35 o
   0  -1  -1     2051.59     2017.07     75.14 o
   0  -1  -1      497.60      515.50     18.95 o
   0  -1  -1     1496.76     1625.23     57.19 o
   0   1   1      497.60      537.96     18.97 o
   0   1   1     2051.59     2117.86     65.95 o
   0   1   1     1496.76     1563.11     57.18 o
  -1  -1  -1     7913.17     7985.10    286.03 o
  -1  -1  -1     7913.17     7936.99    297.42 o
  -1  -1  -1     7913.17     8062.87    294.43 o
  -1  -1  -1     7913.17     7835.85    260.75 o
   1   1   1     7913.17     8822.45    286.07 o
   1   1   1     7913.17     8088.59    260.89 o
   1   1   1     7913.17     8643.06    294.68 o
  -2  -1  -1    13739.97    13004.40    487.25 o
  -2  -1  -1    13739.97    14283.18    444.51 o
  -2  -1  -1    13739.97    13692.63    501.41 o
   2   1   1    13739.97    14125.60    501.09 o
   2   1   1    13739.97    14753.78    487.30 o
  -3  -1  -1     4901.58     5186.39    189.28 o
  -3  -1  -1     4901.58     5367.59    183.91 o
  -3  -1  -1     4901.58     5251.45    167.68 o
   3   1   1     4901.58     5307.67    189.27 o
   3   1   1     4901.58     5261.91    183.87 o
  -4  -1  -1      901.28     1096.49     33.69 o
  -4  -1  -1      901.28      998.85     38.13 o
  -4  -1  -1      901.28     1090.36     37.00 o
   4   1   1      901.28     1030.88     36.91 o
   4   1   1      901.28     1037.72     38.15 o
  -5  -1  -1     1297.33     1232.81     46.97 o
  -5  -1  -1     1297.33     1326.97     41.48 o
   5   1   1     1297.33     1308.31     45.43 o
   5   1   1     1297.33     1308.11     46.99 o
  -6  -1  -1      223.11      229.16      9.04 o
  -6  -1  -1      325.43      373.16     11.80 o
   6   1   1      325.43      337.72     12.80 o
   6   1   1      325.43      353.81     13.58 o
   6   1   1       74.17       73.22      3.70 o
  -7  -1  -1      749.87      793.19     25.59 o
  -7  -1  -1      174.71      179.02      7.58 o
  -7  -1  -1      525.51      517.34     19.76 o
   7   1   1      749.87      783.03     27.92 o
   7   1   1      174.71      179.35      7.77 o
   7   1   1      174.71      193.38      6.54 o
   7   1   1      525.51      534.31     19.75 o
  -8  -1  -1      945.84      870.23     29.57 o
  -8  -1  -1      945.84      976.08     33.84 o
  -8  -1  -1      314.44      312.30     12.38 o
  -8  -1  -1      314.44      323.98     12.35 o
   8   1   1      945.84      904.14     33.73 o
   8   1   1      945.84      907.63     32.22 o
   8   1   1      314.44      305.30     12.52 o
   8   1   1      314.44      309.87     10.74 o
  -9  -1  -1      136.16      140.29      5.43 o
  -9  -1  -1      136.16      145.92      6.85 o
  -9  -1  -1       45.27       43.39      3.63 o
  -9  -1  -1       45.27       49.61      2.72 o
   9   1   1       45.27       47.37      3.91 o
   9   1   1       45.27       45.12      3.01 o
   9   1   1      136.16      143.84      5.53 o
   9   1   1      136.16      136.08      6.52 o
 -10  -1  -1       70.34       65.40      3.40 o
 -10  -1  -1       70.34       64.59      4.59 o
 -10  -1  -1       23.38       22.34      3.07 o
 -10  -1  -1       23.38       23.87      3.10 o
 -10  -1  -1       23.38       25.39      2.36 o
  10   1   1       70.34       70.52      3.08 o
  10   1   1       70.34       69.08      4.42 o
  10   1   1       23.38       27.92      2.54 o
  10   1   1       23.38       27.55      3.21 o
  10   1   1       23.38       24.19      3.43 o
 -11  -1  -1        4.70        5.91      1.57 o
 -11  -1  -1        4.70        4.34      2.69 o
 -11  -1  -1        4.70        1.20      2.58 o
 -11  -1  -1       14.14        7.61      1.89 o
 -11  -1  -1       14.14       11.39      3.63 o
  11   1   1       14.14        8.36      3.09 o
  11   1   1       14.14        9.34      1.00 o
  11   1   1        4.70        1.30      2.57 o
  11   1   1        4.70        5.75      2.11 o
  11   1   1        4.70        1.99      3.47 o
 -12  -1  -1        3.94        2.76      3.74 o
 -12  -1  -1        3.94        6.58      3.80 o
 -12  -1  -1       11.85        8.58      2.71 o
 -12  -1  -1       11.85        6.31      4.26 o
  12   1   1       11.85        8.79      3.58 o
  12   1   1        3.94        1.55      3.72 o
  12   1   1        3.94        0.03      2.66 o
  12  -2  -1       11.40       14.29      4.38 o
  12  -2  -1       11.40        7.32      2.46 o
  12  -2  -1       11.40       14.97      3.45 o
  12  -2  -1       34.30       38.80      4.53 o
 -12   2   1       34.30       41.90      3.08 o
 -12   2   1       11.40        7.88      3.24 o
  11  -2  -1       11.87       11.18      3.56 o
  11  -2  -1       11.87        9.34      1.79 o
  11  -2  -1       35.70       30.62      3.66 o
 -11   2   1       11.87        8.67      2.74 o
 -11   2   1       11.87        9.99      3.01 o
 -11   2   1       35.70       26.95      3.59 o
 -11   2   1       35.70       31.56      2.47 o
  10  -2  -1        2.66        1.72      1.21 o
  10  -2  -1        2.66        3.39      2.84 o
  10  -2  -1        7.99       11.98      2.41 o
 -10   2   1        7.99        7.64      1.23 o
 -10   2   1        7.99        8.28      2.36 o
 -10   2   1        2.66        2.56      2.03 o
 -10   2   1        2.66        2.72      2.19 o
   9  -2  -1        1.33        0.55      2.06 o
   9  -2  -1        1.33        1.01      1.11 o
   9  -2  -1        4.00        2.40      1.74 o
  -9   2   1        4.00        3.19      0.98 o
  -9   2   1        4.00        2.20      1.77 o
  -9   2   1        1.33        1.20      1.81 o
  -9   2   1        1.33        1.52      1.72 o
   8  -2  -1        6.44        5.39      1.05 o
   8  -2  -1        6.44        7.22      1.84 o
   8  -2  -1       19.38       20.72      2.31 o
  -8   2   1        6.44        6.04      0.58 o
  -8   2   1        6.44        7.94      1.69 o
  -8   2   1        6.44        7.47      1.91 o
  -8   2   1       19.38       23.08      2.35 o
  -8   2   1       19.38       20.65      1.48 o
   7  -2  -1      141.66      147.34      5.22 o
   7  -2  -1      141.66      148.14      6.39 o
   7  -2  -1      426.11      437.55     16.25 o
  -7   2   1      141.66      145.47      6.15 o
  -7   2   1      141.66      152.16      5.36 o
  -7   2   1      141.66      146.34      5.33 o
  -7   2   1      141.66      146.14      6.32 o
  -7   2   1      426.11      414.95     13.98 o
  -7   2   1      426.11      441.55     16.22 o
   6  -2  -1        0.13        0.11      0.77 o
   6  -2  -1        0.13       -0.18      0.95 o
   6  -2  -1        0.04       -0.08      1.11 o
   6  -2  -1        0.04        0.03      0.58 o
  -6   2   1        0.04        0.18      1.09 o
  -6   2   1        0.04       -0.23      0.40 o
  -6   2   1        0.04       -0.07      0.35 o
  -6   2   1        0.04        0.36      0.99 o
  -6   2   1        0.13       -0.30      0.46 o
  -6   2   1        0.13        0.30      0.95 o
   5  -2  -1       68.00       76.56      3.34 o
   5  -2  -1       68.00       73.00      3.02 o
   5  -2  -1       22.61       23.07      1.22 o
   5  -2  -1       22.61       22.32      1.17 o
   5  -2  -1       22.61       23.11      1.74 o
  -5   2   1       22.61       24.17      1.62 o
  -5   2   1       22.61       18.73      1.62 o
  -5   2   1       22.61       24.43      1.02 o
  -5   2   1       22.61       24.83      0.99 o
  -5   2   1       68.00       68.94      2.53 o
  -5   2   1       68.00       74.13      3.25 o
  -5   2   1       68.00       72.42      2.59 o
   4  -2  -1       23.03       25.77      1.07 o
   4  -2  -1       23.03       23.28      1.06 o
   4  -2  -1       23.03       21.82      1.51 o
   4  -2  -1       69.28       83.29      3.18 o
   4  -2  -1       69.28       75.87      3.32 o
  -4   2   1       69.28       78.90      3.25 o
  -4   2   1       69.28       74.59      2.60 o
  -4   2   1       69.28       76.93      2.63 o
  -4   2   1       23.03       27.90      1.48 o
  -4   2   1       23.03       27.29      1.56 o
   3  -2  -1      338.30      371.50     13.42 o
   3  -2  -1      338.30      359.83     13.26 o
   3  -2  -1      338.30      361.01     13.36 o
   3  -2  -1      112.47      121.90      3.91 o
   3  -2  -1      112.47      118.86      4.68 o
   3  -2  -1      112.47      118.76      3.92 o
  -3   2   1      338.30      361.70     11.59 o
  -3   2   1      338.30      364.01     11.59 o
  -3   2   1      338.30      361.87     13.28 o
  -3   2   1      112.47      120.71      4.58 o
  -3   2   1      112.47      118.85      4.69 o
  -3   2   1      112.47      120.10      4.72 o
   2  -2  -1      614.95      587.48     21.92 o
   2  -2  -1      614.95      624.20     22.23 o
   2  -2  -1      614.95      611.75     22.02 o
   2  -2  -1      204.44      204.35      6.48 o
   2  -2  -1      204.44      202.48      6.48 o
  -2   2   1      204.44      203.19      7.62 o
  -2   2   1      204.44      205.70      7.57 o
  -2   2   1      204.44      201.59      7.47 o
   1  -2  -1     1388.60     1497.72     53.21 o
   1  -2  -1     1388.60     1498.37     47.10 o
   1  -2  -1     1388.60     1415.76     47.11 o
   1  -2  -1     4176.88     4355.51    153.41 o
   1  -2  -1     4176.88     4380.49    151.59 o
   1  -2  -1     4176.88     4216.54    151.36 o
  -1   2   1     4176.88     4112.71    151.43 o
  -1   2   1     4176.88     4079.34    134.08 o
  -1   2   1     4176.88     4176.87    134.09 o
  -1   2   1     1388.60     1486.66     53.22 o
  -1   2   1     1388.60     1517.79     53.79 o
   0  -2  -1      306.48      303.87     10.15 o
   0  -2  -1      306.48      334.24     11.49 o
   0  -2  -1      921.89      958.71     34.08 o
   0  -2  -1      921.89      942.24     33.10 o
   0  -2  -1      921.89      943.91     34.48 o
   0   2   1      921.89      946.18     34.09 o
   0   2   1      921.89      946.60     30.18 o
   0   2   1      306.48      314.74     11.14 o
   0   2   1      306.48      315.13     11.54 o
  -1  -2  -1     1687.65     1739.34     64.83 o
  -1  -2  -1     1687.65     1766.74     64.22 o
  -1  -2  -1     1687.65     1816.61     62.41 o
  -1  -2  -1     1687.65     1823.75     56.88 o
  -1  -2  -1      561.06      589.47     20.57 o
  -1  -2  -1      561.06      599.20     21.20 o
  -1  -2  -1      561.06      575.17     18.75 o
   1   2   1     1687.65     1805.15     56.89 o
   1   2   1     1687.65     1843.83     62.38 o
   1   2   1     1687.65     1715.53     64.20 o
   1   2   1      561.06      584.08     20.60 o
   1   2   1      561.06      589.31     21.29 o
   1   2   1      561.06      569.78     18.74 o
   1   2   1      561.06      595.17     21.23 o
  -2  -2  -1      331.08      355.14     12.49 o
  -2  -2  -1      331.08      349.17     12.83 o
  -2  -2  -1      331.08      349.78     11.33 o
  -2  -2  -1      331.08      337.72     12.85 o
  -2  -2  -1      110.07      118.60      4.27 o
  -2  -2  -1      110.07      114.07      4.36 o
  -2  -2  -1      110.07      117.63      3.88 o
  -2  -2  -1      110.07      115.36      4.46 o
   2   2   1      110.07      111.62      4.34 o
   2   2   1      110.07      110.05      4.48 o
   2   2   1      331.08      342.84     12.84 o
   2   2   1      331.08      351.87     12.42 o
   2   2   1      331.08      362.99     11.35 o
  -3  -2  -1      127.99      158.18      5.06 o
  -3  -2  -1      127.99      140.36      5.76 o
  -3  -2  -1      127.99      142.09      5.70 o
  -3  -2  -1      127.99      150.80      5.54 o
  -3  -2  -1      384.98      448.81     16.20 o
  -3  -2  -1      384.98      442.98     15.83 o
  -3  -2  -1      384.98      438.79     16.34 o
  -3  -2  -1      384.98      440.84     14.36 o
   3   2   1      384.98      454.08     14.38 o
   3   2   1      384.98      437.49     16.29 o
   3   2   1      384.98      442.52     15.74 o
   3   2   1      127.99      149.91      5.63 o
   3   2   1      127.99      158.29      5.09 o
   3   2   1      127.99      142.33      5.82 o
  -4  -2  -1       84.74       81.24      3.64 o
  -4  -2  -1       84.74       88.72      3.16 o
  -4  -2  -1       84.74       88.30      3.60 o
  -4  -2  -1       84.74       86.82      3.42 o
  -4  -2  -1      254.91      235.82      8.09 o
  -4  -2  -1      254.91      256.66      9.03 o
  -4  -2  -1      254.91      239.58      9.31 o
   4   2   1      254.91      241.70      8.86 o
   4   2   1      254.91      248.17      9.28 o
   4   2   1       84.74       82.08      3.14 o
   4   2   1       84.74       87.23      3.62 o
   4   2   1       84.74       78.34      3.71 o
  -5  -2  -1       59.65       64.61      2.71 o
  -5  -2  -1       59.65       59.12      2.93 o
  -5  -2  -1       59.65       63.06      2.71 o
  -5  -2  -1      179.42      193.26      6.36 o
  -5  -2  -1      179.42      177.44      7.40 o
  -5  -2  -1      179.42      194.79      7.18 o
   5   2   1      179.42      187.63      7.33 o
   5   2   1      179.42      175.64      6.89 o
   5   2   1       59.65       59.49      3.06 o
   5   2   1       59.65       61.23      2.59 o
   5   2   1       59.65       55.11      3.07 o
  -6  -2  -1      677.16      708.59     22.40 o
  -6  -2  -1      677.16      672.08     25.51 o
  -6  -2  -1      225.12      237.95      8.98 o
  -6  -2  -1      225.12      223.29      9.41 o
  -6  -2  -1      225.12      246.03      9.48 o
   6   2   1      225.12      258.26      8.28 o
   6   2   1      225.12      240.60      9.66 o
   6   2   1      677.16      677.42     24.46 o
   6   2   1      677.16      700.87     25.48 o
  -7  -2  -1        0.05       -0.69      1.19 o
  -7  -2  -1        0.05        0.83      1.54 o
  -7  -2  -1        0.05       -0.31      1.01 o
  -7  -2  -1        0.16        1.21      1.50 o
  -7  -2  -1        0.16       -0.65      0.89 o
   7   2   1        0.05       -0.05      1.15 o
   7   2   1        0.05        1.75      1.80 o
   7   2   1        0.16       -0.09      1.31 o
   7   2   1        0.16        0.22      0.78 o
  -8  -2  -1        3.14        1.91      1.53 o
  -8  -2  -1        3.14        3.59      1.18 o
  -8  -2  -1        3.14        2.25      1.81 o
  -8  -2  -1        9.45       14.21      2.22 o
  -8  -2  -1        9.45       13.73      1.47 o
   8   2   1        3.14        4.61      1.46 o
   8   2   1        3.14        7.00      2.09 o
   8   2   1        3.14        4.30      1.58 o
   8   2   1        9.45       14.77      2.06 o
   8   2   1        9.45       12.17      1.34 o
  -9  -2  -1        4.78        4.71      1.88 o
  -9  -2  -1        4.78        8.87      2.15 o
  -9  -2  -1        4.78        5.59      1.40 o
  -9  -2  -1       14.37       13.51      2.52 o
  -9  -2  -1       14.37       15.91      1.64 o
   9   2   1        4.78        3.83      1.89 o
   9   2   1        4.78        7.55      1.55 o
   9   2   1        4.78        7.98      2.34 o
   9   2   1       14.37       21.50      2.58 o
   9   2   1       14.37       17.79      1.75 o
 -10  -2  -1       53.17       49.10      4.49 o
 -10  -2  -1       53.17       61.21      3.41 o
 -10  -2  -1       53.17       69.26      4.26 o
 -10  -2  -1      159.92      163.52      6.58 o
 -10  -2  -1      159.92      179.34      8.14 o
  10   2   1       53.17       67.05      3.78 o
  10   2   1       53.17       53.71      4.05 o
  10   2   1       53.17       65.73      5.19 o
  10   2   1      159.92      180.19      8.15 o
  10   2   1      159.92      172.66      6.69 o
 -11  -2  -1       34.79       39.45      4.61 o
 -11  -2  -1       34.79       29.55      2.61 o
 -11  -2  -1       11.56        8.76      2.95 o
 -11  -2  -1       11.56        5.57      1.72 o
 -11  -2  -1       11.56       12.37      3.21 o
  11   2   1       34.79       32.76      4.03 o
  11   2   1       34.79       34.20      2.28 o
  11   2   1       11.56       14.85      2.45 o
  11   2   1       11.56       11.19      3.84 o
  11   2   1       11.56       10.23      3.09 o
  12   2   1       91.67      112.65      7.49 o
  12  -3  -1        6.76        9.39      3.39 o
  12  -3  -1        2.25        2.29      4.02 o
  12  -3  -1        2.25        1.35      1.88 o
 -12   3   1        6.76        4.33      1.72 o
 -12   3   1        2.25        2.53      3.08 o
  11  -3  -1        0.00        0.46      1.45 o
  11  -3  -1        0.00       -2.92      2.92 o
  11  -3  -1        0.01       -0.08      2.83 o
 -11   3   1        0.00       -1.40      2.37 o
 -11   3   1        0.01        0.50      1.25 o
  10  -3  -1        3.34        2.67      1.40 o
  10  -3  -1        3.34        1.33      2.62 o
  10  -3  -1       10.04        5.86      2.50 o
 -10   3   1        3.34        3.61      2.19 o
 -10   3   1        3.34        2.28      2.03 o
 -10   3   1       10.04        5.63      2.56 o
 -10   3   1       10.04        8.06      1.24 o
   9  -3  -1      305.55      263.78     11.24 o
   9  -3  -1      101.58       91.36      3.77 o
  -9   3   1      305.55      281.33      9.45 o
  -9   3   1      305.55      298.28     11.35 o
  -9   3   1      101.58       95.07      4.66 o
  -9   3   1      101.58       84.09      4.77 o
   8  -3  -1       57.47       57.38      3.63 o
   8  -3  -1       57.47       60.30      2.59 o
   8  -3  -1      172.86      162.70      7.08 o
  -8   3   1       57.47       52.92      3.38 o
  -8   3   1       57.47       50.85      3.05 o
  -8   3   1      172.86      172.99      7.09 o
  -8   3   1      172.86      164.95      5.73 o
   7  -3  -1       58.84       61.47      2.53 o
   7  -3  -1       58.84       65.89      3.50 o
   7  -3  -1      176.99      183.32      7.54 o
  -7   3   1      176.99      189.55      7.47 o
  -7   3   1      176.99      181.65      6.20 o
  -7   3   1       58.84       57.49      3.31 o
  -7   3   1       58.84       59.74      3.14 o
   6  -3  -1      210.45      212.41      8.53 o
   6  -3  -1      210.45      207.09      7.17 o
   6  -3  -1      633.04      667.27     23.69 o
   6  -3  -1      633.04      631.77     23.75 o
  -6   3   1      633.04      644.84     23.64 o
  -6   3   1      633.04      629.72     20.66 o
  -6   3   1      210.45      217.25      8.54 o
  -6   3   1      210.45      221.86      8.30 o
   5  -3  -1       41.69       42.06      1.72 o
   5  -3  -1       41.69       40.37      2.36 o
   5  -3  -1      125.40      137.47      5.32 o
   5  -3  -1      125.40      131.91      5.48 o
  -5   3   1       41.69       46.24      2.18 o
  -5   3   1       41.69       46.31      2.38 o
  -5   3   1      126.75      131.54      4.40 o
  -5   3   1      125.40      134.66      4.51 o
  -5   3   1      125.40      133.67      5.35 o
   4  -3  -1      125.91      129.80      5.10 o
   4  -3  -1       41.86       39.59      2.17 o
   4  -3  -1       41.86       42.60      1.60 o
   4  -3  -1      155.40      168.20      6.35 o
  -4   3   1      155.40      158.34      5.29 o
  -4   3   1       41.86       46.98      2.20 o
  -4   3   1       41.86       41.92      2.19 o
  -4   3   1       41.86       44.43      2.01 o
  -4   3   1      125.91      124.82      4.13 o
  -4   3   1      125.91      124.07      4.89 o
   3  -3  -1       87.84       78.49      2.94 o
   3  -3  -1       87.84       71.83      3.10 o
   3  -3  -1       90.87       79.86      3.30 o
   3  -3  -1       29.20       24.26      1.41 o
   3  -3  -1       29.20       24.37      0.94 o
  -3   3   1       90.87       76.95      2.57 o
  -3   3   1       87.84       72.67      2.94 o
  -3   3   1       87.84       72.71      2.43 o
  -3   3   1       29.20       26.95      1.25 o
  -3   3   1       29.20       23.70      1.43 o
   2  -3  -1       20.07       20.44      0.97 o
   2  -3  -1       20.07       19.60      1.15 o
   2  -3  -1       26.74       29.04      1.52 o
   2  -3  -1        6.67        6.16      0.35 o
  -2   3   1       20.07       19.25      0.72 o
  -2   3   1        6.67        7.49      0.63 o
  -2   3   1        6.67        6.33      0.73 o
  -2   3   1       26.74       24.87      0.94 o
   1  -3  -1     1051.28     1148.95     37.36 o
   1  -3  -1     1051.28     1247.44     42.18 o
   1  -3  -1     4186.70     4391.98    158.93 o
   1  -3  -1     4186.70     4377.48    153.01 o
   1  -3  -1     3162.21     3397.31    117.29 o
   1  -3  -1     3162.21     3418.03    120.49 o
   1  -3  -1     3162.21     3347.91    120.61 o
  -1   3   1     1051.28     1163.99     40.93 o
  -1   3   1     1051.28     1136.68     42.32 o
  -1   3   1     3162.21     3321.38    120.57 o
  -1   3   1     3162.21     3319.21    107.00 o
   0  -3  -1      415.02      378.27     13.77 o
   0  -3  -1      415.02      379.63     13.39 o
   0  -3  -1      415.02      369.48     13.99 o
   0   3   1      415.02      369.94     12.20 o
   0   3   1      415.02      400.20     13.86 o
  -1  -3  -1     4059.28     4002.62    153.45 o
  -1  -3  -1     4059.28     4002.68    147.63 o
  -1  -3  -1     4059.28     4111.29    134.62 o
  -1  -3  -1     4059.28     4141.89    151.93 o
   1   3   1     4059.28     4391.92    151.95 o
   1   3   1     4059.28     4216.11    134.64 o
   1   3   1     4059.28     4779.84    147.69 o
  -2  -3  -1     1195.79     1364.23     42.74 o
  -2  -3  -1     1195.79     1336.07     48.66 o
  -2  -3  -1     1195.79     1330.12     46.90 o
  -2  -3  -1     1195.79     1252.36     48.25 o
   2   3   1     1195.79     1348.65     42.74 o
   2   3   1     1195.79     1315.92     48.27 o
   2   3   1     1195.79     1418.55     46.91 o
  -3  -3  -1      358.61      396.35     12.59 o
  -3  -3  -1      358.61      372.45     14.28 o
  -3  -3  -1      358.61      391.44     13.89 o
  -3  -3  -1      358.61      387.55     14.20 o
   3   3   1      358.61      396.71     12.59 o
   3   3   1      358.61      381.18     13.80 o
   3   3   1      358.61      370.90     14.27 o
  -4  -3  -1      849.35      981.66     31.45 o
  -4  -3  -1      849.35     1019.35     34.61 o
  -4  -3  -1      849.35      916.59     35.60 o
  -4  -3  -1      849.35      995.16     35.62 o
   4   3   1      849.35      987.42     31.46 o
   4   3   1      849.35      955.77     34.47 o
   4   3   1      849.35      991.92     35.61 o
  -5  -3  -1      114.38      111.39      4.18 o
  -5  -3  -1       66.41       64.22      3.22 o
   5   3   1      114.38      110.10      4.61 o
   5   3   1      114.38      110.09      4.98 o
  -6  -3  -1        0.53       -0.21      1.13 o
  -6  -3  -1        1.61        0.21      1.26 o
  -6  -3  -1        3.80        4.47      1.95 o
   6   3   1        3.80        3.99      2.48 o
   6   3   1        3.80        3.53      1.92 o
   6   3   1        0.53       -0.05      1.48 o
  -7  -3  -1       14.73       13.25      1.74 o
  -7  -3  -1       44.30       33.40      2.77 o
  -7  -3  -1       44.30       38.21      2.23 o
   7   3   1       14.73       12.71      1.42 o
   7   3   1       14.73       15.36      1.76 o
   7   3   1       14.73        9.46      1.96 o
   7   3   1       44.30       38.65      2.22 o
   7   3   1       44.30       39.95      2.73 o
  -8  -3  -1       16.27       21.23      2.51 o
  -8  -3  -1       16.27       20.23      1.73 o
  -8  -3  -1        5.41        6.64      1.89 o
  -8  -3  -1        5.41        8.58      1.47 o
   8   3   1        5.41        7.84      1.51 o
   8   3   1        5.41        6.96      1.84 o
   8   3   1        5.41        6.75      2.13 o
   8   3   1       16.27       13.72      1.45 o
   8   3   1       16.27       16.25      2.36 o
  -9  -3  -1      107.55      105.20      5.49 o
  -9  -3  -1      107.55      100.86      4.37 o
  -9  -3  -1       35.75       37.06      3.41 o
  -9  -3  -1       35.75       39.06      2.74 o
  -9  -3  -1       35.75       30.70      3.29 o
   9   3   1      107.55       96.01      4.32 o
   9   3   1      107.55      100.53      5.20 o
   9   3   1       35.75       37.20      3.67 o
   9   3   1       35.75       33.58      3.31 o
   9   3   1       35.75       41.83      2.89 o
 -10  -3  -1        4.15        1.63      2.43 o
 -10  -3  -1        4.15        4.13      2.41 o
 -10  -3  -1        4.15        1.89      1.59 o
 -10  -3  -1       12.49        8.21      3.10 o
 -10  -3  -1       12.49       15.55      2.02 o
  10   3   1       12.49        7.81      2.55 o
  10   3   1       12.49        9.80      1.51 o
  10   3   1        4.15        4.93      2.49 o
  10   3   1        4.15        3.95      1.93 o
  10   3   1        4.15        5.49      2.83 o
 -11  -3  -1        3.14        4.11      3.27 o
 -11  -3  -1        3.14        1.42      1.75 o
 -11  -3  -1        9.43       10.41      2.17 o
 -11  -3  -1        9.43        7.86      3.52 o
  11   3   1        3.14        3.48      3.82 o
  11   3   1        9.43        7.17      1.45 o
  11   3   1        9.43       11.48      3.17 o
  12  -4  -1        0.98        3.28      3.28 o
  12  -4  -1        0.33       -2.60      4.25 o
  12  -4  -1        0.33       -0.37      1.81 o
 -12   4   1        0.98        1.58      1.59 o
 -12   4   1        0.33       -0.94      3.36 o
  11  -4  -1        3.70        4.66      2.79 o
  11  -4  -1        1.23        2.38      1.70 o
  11  -4  -1        1.23        4.17      3.09 o
 -11   4   1        1.23        1.31      2.45 o
 -11   4   1        3.70        6.37      1.39 o
  10  -4  -1       25.44       34.09      3.25 o
  10  -4  -1        8.46        8.10      2.98 o
  10  -4  -1        8.46       10.65      1.53 o
 -10   4   1       25.44       25.54      1.90 o
 -10   4   1        8.46        7.10      2.34 o
   9  -4  -1      660.41      626.94     23.88 o
   9  -4  -1      219.55      210.50      9.50 o
   9  -4  -1      219.55      230.41      7.79 o
  -9   4   1      219.55      221.87      9.40 o
  -9   4   1      660.41      637.89     20.57 o
   8  -4  -1       34.86       35.15      2.83 o
   8  -4  -1       11.59       12.59      1.22 o
   8  -4  -1       11.59        6.40      2.12 o
  -8   4   1       11.59       10.83      1.74 o
  -8   4   1       11.59       11.94      1.96 o
  -8   4   1       34.86       37.94      1.79 o
  -8   4   1       34.86       34.63      2.82 o
   7  -4  -1        0.01        0.96      1.35 o
   7  -4  -1        0.00       -0.70      0.70 o
   7  -4  -1        0.00        0.45      1.46 o
  -7   4   1        0.01        1.53      1.32 o
  -7   4   1        0.01        0.34      0.57 o
  -7   4   1        0.00       -0.11      1.15 o
  -7   4   1        0.00       -0.55      1.19 o
   6  -4  -1      816.23      874.59     30.72 o
   6  -4  -1      816.23      815.89     30.65 o
   6  -4  -1      271.35      269.77     10.60 o
   6  -4  -1      271.35      273.73      9.00 o
  -6   4   1      271.35      257.17     10.62 o
  -6   4   1      271.35      286.14     10.34 o
  -6   4   1      816.23      826.26     30.44 o
  -6   4   1      816.23      822.47     26.73 o
   5  -4  -1        0.17        0.63      0.46 o
   5  -4  -1        0.17       -0.81      0.89 o
   5  -4  -1        0.17       -0.12      0.50 o
   5  -4  -1        0.50        0.23      0.93 o
   5  -4  -1        0.50       -0.13      0.80 o
  -5   4   1        0.50        0.28      0.34 o
  -5   4   1        0.50        0.77      0.83 o
  -5   4   1        0.50        0.46      0.50 o
  -5   4   1        0.17       -0.25      0.71 o
  -5   4   1        0.17       -0.30      1.06 o
  -5   4   1        0.17        0.37      0.96 o
   4  -4  -1      405.37      411.03     13.24 o
   4  -4  -1      405.37      406.52     15.29 o
   4  -4  -1      405.37      403.46     13.26 o
   4  -4  -1     1219.34     1214.36     44.24 o
   4  -4  -1     1219.34     1228.90     44.61 o
  -4   4   1      405.37      415.02     15.33 o
  -4   4   1      405.37      416.65     15.07 o
  -4   4   1      405.37      421.11     15.45 o
  -4   4   1     1219.34     1202.29     38.87 o
  -4   4   1     1219.34     1230.00     38.89 o
  -4   4   1     1219.34     1227.90     44.02 o
   3  -4  -1      441.89      454.26     14.57 o
   3  -4  -1      441.89      461.38     14.56 o
   3  -4  -1     1329.19     1390.63     48.92 o
   3  -4  -1     1329.19     1386.58     49.18 o
   3  -4  -1     1329.19     1345.45     49.63 o
  -3   4   1     1329.19     1307.68     43.27 o
  -3   4   1     1329.19     1347.62     43.29 o
  -3   4   1     1329.19     1385.12     48.92 o
  -3   4   1      441.89      441.26     16.86 o
  -3   4   1      441.89      446.38     16.77 o
  -3   4   1      441.89      469.16     16.53 o
   2  -4  -1       63.53       65.18      2.42 o
   2  -4  -1       63.53       56.80      2.65 o
   2  -4  -1       63.53       65.47      2.75 o
   2  -4  -1       21.12       20.64      0.99 o
   2  -4  -1       21.12       19.19      0.82 o
   2  -4  -1       21.12       20.82      0.82 o
  -2   4   1       63.53       61.48      2.12 o
  -2   4   1       63.53       58.85      2.09 o
  -2   4   1       21.12       18.13      1.25 o
  -2   4   1       21.12       19.19      1.14 o
  -2   4   1       21.12       22.17      1.02 o
   1  -4  -1      222.97      225.10      7.48 o
   1  -4  -1      222.97      224.73      7.44 o
   1  -4  -1      222.97      233.22      8.39 o
   1  -4  -1      670.68      697.76     23.96 o
   1  -4  -1      670.68      689.11     24.65 o
   1  -4  -1      670.68      662.14     24.83 o
   1  -4  -1      670.68      717.33     23.95 o
   1  -4  -1      670.68      690.86     25.14 o
  -1   4   1      222.97      229.65      8.12 o
  -1   4   1      222.97      235.58      8.12 o
  -1   4   1      222.97      230.65      8.54 o
  -1   4   1      222.97      228.46      8.59 o
  -1   4   1      670.68      658.24     21.85 o
  -1   4   1      670.68      667.42     24.78 o
   0  -4  -1      267.36      257.60      9.57 o
   0  -4  -1      267.36      267.02      9.34 o
   0  -4  -1      267.36      263.90      9.83 o
   0  -4  -1       88.89       87.26      2.98 o
   0  -4  -1       88.89       88.30      3.37 o
   0   4   1       88.89       85.09      3.26 o
   0   4   1       88.89       81.41      3.50 o
   0   4   1       88.89       90.54      3.33 o
   0   4   1      267.36      258.70      9.64 o
   0   4   1      267.36      255.79      8.48 o
  -1  -4  -1      164.39      177.14      6.78 o
  -1  -4  -1      164.39      172.25      6.64 o
  -1  -4  -1      164.39      178.06      6.49 o
  -1  -4  -1      164.39      182.60      5.86 o
  -1  -4  -1       54.65       54.64      2.09 o
  -1  -4  -1       54.65       57.40      2.43 o
  -1  -4  -1       54.65       56.80      2.35 o
   1   4   1       54.65       57.28      2.08 o
   1   4   1       54.65       56.02      2.34 o
   1   4   1       54.65       53.26      2.49 o
   1   4   1       54.65       59.94      2.25 o
   1   4   1      164.39      171.17      6.64 o
   1   4   1      164.39      172.34      5.86 o
   1   4   1      164.39      178.19      6.43 o
  -2  -4  -1      212.58      262.42      8.87 o
  -2  -4  -1      212.58      267.62     10.13 o
  -2  -4  -1      212.58      271.38      9.83 o
  -2  -4  -1      212.58      276.48     10.10 o
  -2  -4  -1       70.67       89.69      3.18 o
  -2  -4  -1       70.67       88.76      3.52 o
  -2  -4  -1       70.67       83.19      3.61 o
   2   4   1       70.67       80.20      3.67 o
   2   4   1       70.67       89.19      3.56 o
   2   4   1       70.67       94.39      3.17 o
   2   4   1       70.67       93.14      3.47 o
   2   4   1      212.58      277.14      8.89 o
   2   4   1      212.58      268.81     10.07 o
   2   4   1      212.58      264.74      9.73 o
  -3  -4  -1     1089.54     1203.72     37.55 o
  -3  -4  -1     1089.54     1165.37     42.47 o
  -3  -4  -1     1089.54     1163.09     42.70 o
  -3  -4  -1     1089.54     1158.95     41.25 o
  -3  -4  -1      362.22      379.39     14.35 o
  -3  -4  -1      362.22      380.20     13.87 o
  -3  -4  -1      362.22      378.17     12.63 o
   3   4   1     1089.54     1140.20     42.40 o
   3   4   1     1089.54     1201.67     37.55 o
   3   4   1     1089.54     1164.14     41.15 o
   3   4   1      362.22      400.40     14.28 o
   3   4   1      362.22      377.95     14.39 o
   3   4   1      362.22      390.72     13.94 o
   3   4   1      362.22      393.45     12.61 o
  -4  -4  -1       63.20       62.13      2.55 o
  -4  -4  -1       63.20       61.16      2.74 o
  -4  -4  -1       63.20       54.89      2.99 o
  -4  -4  -1      190.09      185.27      7.62 o
  -4  -4  -1      190.09      192.67      7.36 o
  -4  -4  -1      190.09      190.88      7.42 o
  -4  -4  -1      190.09      200.87      6.63 o
   4   4   1       63.20       64.54      2.50 o
   4   4   1       63.20       66.36      2.74 o
   4   4   1       63.20       53.79      2.88 o
   4   4   1       63.20       60.38      3.00 o
   4   4   1      190.09      191.40      7.22 o
   4   4   1      190.09      201.10      6.66 o
   4   4   1      190.09      193.03      7.56 o
  -5  -4  -1       36.85       33.41      2.40 o
  -5  -4  -1       36.85       38.10      2.62 o
  -5  -4  -1       36.85       44.40      2.03 o
  -5  -4  -1       12.25       11.75      1.37 o
  -5  -4  -1       12.25       12.94      1.31 o
  -5  -4  -1       12.25        8.91      1.42 o
   5   4   1       12.25       15.24      1.70 o
   5   4   1       12.25       11.78      1.18 o
   5   4   1       12.25       14.01      1.66 o
   5   4   1       12.25       10.67      1.20 o
   5   4   1       36.85       36.74      2.09 o
   5   4   1       36.85       40.19      2.49 o
  -6  -4  -1        5.73        4.98      1.52 o
  -6  -4  -1        5.73        5.37      1.09 o
  -6  -4  -1        1.91        1.62      1.18 o
  -6  -4  -1        1.91        1.12      1.20 o
  -6  -4  -1        1.91        2.66      1.44 o
   6   4   1        5.73        6.94      1.58 o
   6   4   1        5.73        8.55      1.18 o
   6   4   1        1.91        1.63      1.45 o
   6   4   1        1.91        1.32      1.13 o
   6   4   1        1.91        2.66      1.04 o
  -7  -4  -1       17.49       20.96      2.38 o
  -7  -4  -1       17.49       21.77      1.91 o
  -7  -4  -1        5.81        3.28      1.53 o
  -7  -4  -1        5.81        4.35      1.41 o
  -7  -4  -1        5.81        5.92      1.85 o
   7   4   1       17.49       21.11      2.17 o
   7   4   1       17.49       19.85      1.84 o
   7   4   1        5.81        7.96      1.37 o
   7   4   1        5.81        7.03      1.94 o
   7   4   1        5.81        7.23      1.56 o
  -8  -4  -1       35.90       37.28      3.14 o
  -8  -4  -1       35.90       35.62      3.02 o
  -8  -4  -1       35.90       33.31      2.64 o
  -8  -4  -1      107.98      100.31      4.32 o
  -8  -4  -1      107.98      105.53      5.38 o
   8   4   1       35.90       41.71      3.01 o
   8   4   1       35.90       32.44      3.34 o
   8   4   1       35.90       39.44      2.64 o
   8   4   1      107.98      105.92      4.52 o
   8   4   1      107.98      103.84      5.26 o
  -9  -4  -1       22.09       15.84      2.63 o
  -9  -4  -1       22.09       16.68      2.04 o
  -9  -4  -1       22.09       23.70      2.74 o
  -9  -4  -1       66.44       65.53      4.36 o
  -9  -4  -1       66.44       59.72      3.45 o
   9   4   1       66.44       61.35      4.30 o
   9   4   1       66.44       58.41      3.18 o
   9   4   1       22.09       22.40      2.65 o
   9   4   1       22.09       21.13      2.14 o
   9   4   1       22.09       19.51      3.02 o
 -10  -4  -1       14.52        7.71      2.69 o
 -10  -4  -1       14.52       15.12      2.06 o
 -10  -4  -1       43.68       44.72      3.30 o
 -10  -4  -1       43.68       46.49      4.42 o
  10   4   1       43.68       39.96      3.96 o
  10   4   1       43.68       37.86      2.84 o
  10   4   1       14.52       12.24      3.12 o
 -11  -4  -1       30.20       32.55      4.54 o
 -11  -4  -1       30.20       33.46      3.13 o
 -11  -4  -1       10.04        8.82      3.57 o
 -11  -4  -1       10.04       13.26      2.23 o
  11   4   1       30.20       34.53      2.79 o
  11   4   1       30.20       32.76      3.98 o
  11   4   1       10.04       14.25      4.25 o
  12  -5  -1       46.59       50.76      5.17 o
  12  -5  -1       15.49       23.39      4.84 o
  12  -5  -1       15.49       12.92      2.51 o
 -12   5   1       15.49       22.46      4.19 o
 -12   5   1       46.59       52.49      3.90 o
  11  -5  -1        0.75        4.57      2.75 o
  11  -5  -1        0.25       -0.40      1.51 o
  11  -5  -1        0.25       -3.02      3.02 o
 -11   5   1        0.75        0.36      1.42 o
 -11   5   1        0.25       -0.73      2.60 o
  10  -5  -1        1.17       -1.59      2.74 o
  10  -5  -1        1.17        1.12      1.32 o
  10  -5  -1        3.52        2.53      2.50 o
 -10   5   1        3.52        2.76      1.08 o
 -10   5   1        1.17        0.15      2.11 o
   9  -5  -1        5.88        2.26      1.97 o
   9  -5  -1        1.96        1.42      2.14 o
   9  -5  -1        1.96        0.40      1.09 o
  -9   5   1        1.96        1.59      1.88 o
  -9   5   1        5.88        3.54      0.90 o
   8  -5  -1        0.78        0.27      1.76 o
   8  -5  -1        0.26       -0.95      1.76 o
   8  -5  -1        0.26        0.62      0.92 o
  -8   5   1        0.26        0.10      1.52 o
  -8   5   1        0.78        0.42      0.70 o
   7  -5  -1       37.84       31.06      2.67 o
   7  -5  -1       37.84       32.31      1.74 o
   7  -5  -1      113.83       90.60      4.58 o
  -7   5   1       37.84       32.99      2.32 o
  -7   5   1       37.84       30.51      2.49 o
  -7   5   1      113.83      102.37      3.46 o
  -7   5   1      113.83       91.41      4.39 o
   6  -5  -1       59.37       58.94      2.27 o
   6  -5  -1       59.37       51.89      3.10 o
   6  -5  -1      178.58      169.52      6.90 o
   6  -5  -1      178.58      178.74      6.77 o
  -6   5   1       59.37       56.49      3.05 o
  -6   5   1       59.37       59.63      2.78 o
  -6   5   1       59.37       51.81      3.08 o
  -6   5   1      178.58      167.71      6.59 o
  -6   5   1      178.58      156.24      5.55 o
   5  -5  -1      174.64      148.44      5.89 o
   5  -5  -1      174.64      141.28      5.91 o
   5  -5  -1       58.06       46.95      1.91 o
   5  -5  -1       58.06       49.32      2.67 o
  -5   5   1      174.64      142.51      4.82 o
  -5   5   1      174.64      144.87      5.60 o
  -5   5   1      174.64      141.17      4.76 o
  -5   5   1       58.06       47.52      2.69 o
  -5   5   1       58.06       54.59      2.80 o
  -5   5   1       58.06       50.92      2.34 o
   4  -5  -1        4.52        3.22      1.01 o
   4  -5  -1        4.52        3.82      0.69 o
   4  -5  -1        1.50        0.87      0.41 o
   4  -5  -1        1.50        1.61      0.41 o
   4  -5  -1        1.50        0.29      0.99 o
   4  -5  -1       35.94       39.35      2.39 o
  -4   5   1        4.52        3.91      0.42 o
  -4   5   1        4.52        3.85      0.75 o
  -4   5   1        4.52        3.84      0.50 o
  -4   5   1        1.50        0.53      0.64 o
  -4   5   1        1.50        0.89      0.89 o
   3  -5  -1     1274.22     1333.86     49.11 o
   3  -5  -1     1274.22     1398.70     48.79 o
   3  -5  -1      423.61      468.62     14.78 o
   3  -5  -1      423.61      433.27     14.78 o
   3  -5  -1     1697.84     1883.57     68.65 o
  -3   5   1      423.61      480.35     16.70 o
  -3   5   1      423.61      459.48     17.04 o
  -3   5   1     1274.22     1318.89     43.23 o
  -3   5   1     1274.22     1375.32     43.25 o
   2  -5  -1      525.09      573.09     21.93 o
   2  -5  -1      525.09      589.96     20.76 o
   2  -5  -1      157.86      167.59      5.57 o
   2  -5  -1      474.82      535.84     18.51 o
   2  -5  -1      474.82      523.30     19.40 o
   2  -5  -1      474.82      549.41     19.10 o
  -2   5   1      525.09      612.47     19.02 o
  -2   5   1      474.82      518.08     16.95 o
  -2   5   1      474.82      511.78     19.33 o
  -2   5   1      157.86      174.04      6.60 o
   1  -5  -1     2384.25     2762.61     99.21 o
   1  -5  -1     2384.25     2702.51     96.42 o
   1  -5  -1     2384.25     2809.49    100.45 o
   1  -5  -1     2384.25     2927.91     96.43 o
  -1   5   1     2384.25     2713.77     99.37 o
  -1   5   1     2384.25     2667.74     87.95 o
   0  -5  -1      470.52      452.08     18.57 o
   0  -5  -1      470.52      477.37     18.24 o
   0  -5  -1      470.52      450.60     17.74 o
   0   5   1      470.52      533.49     18.43 o
   0   5   1      470.52      520.69     16.22 o
   0   5   1      470.52      583.13     17.86 o
  -1  -5  -1      273.46      278.57     10.45 o
  -1  -5  -1      273.46      303.85      9.50 o
  -1  -5  -1      273.46      261.00     10.88 o
  -1  -5  -1      273.46      276.65     10.71 o
   1   5   1      273.46      291.37     10.81 o
   1   5   1      273.46      323.93     10.50 o
   1   5   1      273.46      287.89      9.51 o
  -2  -5  -1      304.44      315.46     10.11 o
  -2  -5  -1      304.44      294.25     11.52 o
  -2  -5  -1      304.44      303.52     11.14 o
  -2  -5  -1      304.44      301.26     11.45 o
   2   5   1      304.44      304.27     10.11 o
   2   5   1      304.44      307.68     11.49 o
   2   5   1      304.44      313.31     11.14 o
  -3  -5  -1     1932.45     2120.12     77.86 o
  -3  -5  -1     1932.45     2194.97     68.38 o
  -3  -5  -1     1932.45     2036.63     77.20 o
  -3  -5  -1     1932.45     2179.33     75.05 o
   3   5   1     1932.45     2134.12     75.00 o
   3   5   1     1932.45     2191.12     68.39 o
   3   5   1     1932.45     2128.32     77.22 o
  -4  -5  -1      213.53      248.44      8.36 o
  -4  -5  -1      213.53      252.69      9.34 o
  -4  -5  -1      213.53      232.75      9.53 o
  -4  -5  -1      213.53      238.09      9.31 o
   4   5   1      213.53      249.24      9.52 o
   4   5   1      213.53      239.58      9.21 o
   4   5   1      213.53      247.01      8.39 o
  -5  -5  -1        1.68       -0.50      1.22 o
  -5  -5  -1        1.68        0.16      0.93 o
   5   5   1       27.25       23.87      2.65 o
   5   5   1       27.25       21.67      2.56 o
  -6  -5  -1      492.29      505.06     16.76 o
  -6  -5  -1      492.29      510.06     19.23 o
   6   5   1      545.01      565.09     21.50 o
   6   5   1      545.01      582.70     20.73 o
  -7  -5  -1        5.40        7.18      1.51 o
  -7  -5  -1        5.40        5.47      1.89 o
  -7  -5  -1        1.80        2.33      1.51 o
  -7  -5  -1        1.80        2.05      1.30 o
   7   5   1        1.80        0.21      1.17 o
   7   5   1        1.80        2.03      1.74 o
   7   5   1        1.80        2.13      1.50 o
   7   5   1        5.40        4.99      1.26 o
   7   5   1        5.40        6.65      1.71 o
  -8  -5  -1        1.72        1.24      1.51 o
  -8  -5  -1        1.72        0.78      1.80 o
  -8  -5  -1        1.72        1.78      1.92 o
  -8  -5  -1        5.18        7.74      1.66 o
  -8  -5  -1        5.18        1.94      2.26 o
   8   5   1        1.72        0.48      1.48 o
   8   5   1        1.72        0.56      1.75 o
   8   5   1        1.72        1.32      2.02 o
   8   5   1        5.18        4.11      1.31 o
   8   5   1        5.18        3.14      1.88 o
  -9  -5  -1       11.76        9.64      1.91 o
  -9  -5  -1       11.76        8.20      2.68 o
  -9  -5  -1       35.39       35.52      2.98 o
  -9  -5  -1       35.39       31.39      3.70 o
   9   5   1       11.76       11.42      2.91 o
   9   5   1       35.39       34.18      2.64 o
   9   5   1       35.39       38.82      3.48 o
 -10  -5  -1        1.28        1.98      3.05 o
 -10  -5  -1        1.28        0.36      2.06 o
 -10  -5  -1        0.42        1.12      1.91 o
 -10  -5  -1        0.42       -0.01      2.60 o
  10   5   1        1.28        1.57      1.48 o
  10   5   1        1.28        1.47      2.87 o
  10   5   1        0.42       -0.32      3.17 o
 -11  -5  -1       40.08       40.44      5.50 o
 -11  -5  -1       40.08       36.54      3.43 o
 -11  -5  -1       13.33        9.27      3.97 o
  11   5   1       40.08       39.03      3.98 o
  11   5   1       40.08       40.96      4.78 o
  11   5   1       13.33       19.25      4.46 o
  12  -6  -1        0.36        0.39      3.81 o
  12  -6  -1        0.12       -1.68      4.85 o
  11  -6  -1       16.72       20.98      3.39 o
  11  -6  -1        5.56        3.40      3.38 o
  11  -6  -1        5.56        4.05      1.78 o
 -11   6   1       16.72       15.53      1.67 o
 -11   6   1        5.56        4.92      2.87 o
  10  -6  -1       17.89       14.99      1.74 o
  10  -6  -1       17.89       16.31      3.09 o
  10  -6  -1       53.82       46.66      4.07 o
 -10   6   1       53.82       52.19      2.55 o
 -10   6   1       17.89       14.20      2.79 o
   9  -6  -1       14.22       19.78      1.62 o
   9  -6  -1       14.22       20.46      2.96 o
   9  -6  -1       42.76       48.41      3.73 o
  -9   6   1       42.76       50.71      2.32 o
  -9   6   1       14.22       18.09      2.57 o
   8  -6  -1       17.04       19.15      2.69 o
   8  -6  -1       17.04       14.38      1.32 o
   8  -6  -1       51.25       46.78      3.32 o
  -8   6   1       51.25       45.09      2.04 o
  -8   6   1       17.04       14.82      2.13 o
   7  -6  -1        0.04        1.48      1.58 o
   7  -6  -1        0.04        0.08      0.76 o
   7  -6  -1        0.13       -0.86      1.43 o
  -7   6   1        0.13       -0.04      0.57 o
  -7   6   1        0.04       -0.33      1.33 o
   6  -6  -1      190.50      186.94      7.55 o
   6  -6  -1      190.50      176.59      7.43 o
   6  -6  -1       63.33       67.47      2.57 o
   6  -6  -1       63.33       59.72      3.48 o
  -6   6   1      190.50      185.34      6.11 o
  -6   6   1       63.33       65.65      3.42 o
  -6   6   1       63.33       66.80      3.51 o
   5  -6  -1       39.68       33.78      2.28 o
   5  -6  -1       39.68       35.05      2.31 o
   5  -6  -1       13.19       11.01      1.51 o
   5  -6  -1       13.19       11.03      0.95 o
  -5   6   1       39.68       31.88      1.39 o
  -5   6   1       39.68       33.70      1.71 o
  -5   6   1       39.68       33.63      1.87 o
  -5   6   1       13.19        9.25      1.34 o
  -5   6   1       13.19        8.80      1.45 o
  -5   6   1       13.19       14.80      1.18 o
   4  -6  -1        0.06        0.20      0.44 o
   4  -6  -1        0.06        0.34      0.48 o
   4  -6  -1        0.18       -0.13      0.62 o
   4  -6  -1        0.18       -0.61      0.91 o
   4  -6  -1        0.18       -0.27      0.94 o
  -4   6   1        0.06        0.24      0.63 o
  -4   6   1        0.06       -0.67      0.94 o
  -4   6   1        0.06       -0.22      0.92 o
  -4   6   1        0.18        0.04      0.52 o
  -4   6   1        0.18        0.06      0.67 o
  -4   6   1        0.18        0.42      0.39 o
   3  -6  -1       16.52       13.17      0.91 o
   3  -6  -1       16.52       12.59      0.82 o
   3  -6  -1       16.52       12.06      0.81 o
   3  -6  -1       49.70       44.82      1.84 o
   3  -6  -1       49.70       38.86      2.34 o
   3  -6  -1       49.70       43.68      2.33 o
  -3   6   1       49.70       41.41      1.72 o
  -3   6   1       49.70       40.75      1.63 o
  -3   6   1       16.52       14.26      1.40 o
  -3   6   1       16.52       13.53      1.23 o
   2  -6  -1      206.91      221.10      7.82 o
   2  -6  -1      206.91      208.12      7.59 o
   2  -6  -1      206.91      219.16      7.59 o
   2  -6  -1      206.91      206.22      8.31 o
   2  -6  -1      206.91      206.05      8.17 o
   2  -6  -1       68.79       64.28      2.49 o
   2  -6  -1       68.79       70.60      2.76 o
   2  -6  -1       68.79       73.00      2.53 o
  -2   6   1      206.91      215.71      8.12 o
  -2   6   1      206.91      202.44      7.01 o
  -2   6   1      206.91      213.00      6.99 o
  -2   6   1       68.79       70.45      2.59 o
  -2   6   1       68.79       72.94      3.06 o
  -2   6   1       68.79       68.37      3.15 o
  -2   6   1       68.79       71.55      2.60 o
   1  -6  -1      322.45      336.73     12.76 o
   1  -6  -1      322.45      351.73     11.96 o
   1  -6  -1      322.45      328.72     11.98 o
   1  -6  -1      322.45      343.63     12.27 o
   1  -6  -1      322.45      324.85     12.55 o
   1  -6  -1      107.20      112.71      4.26 o
   1  -6  -1      107.20      109.73      3.82 o
  -1   6   1      107.20      112.03      4.12 o
  -1   6   1      107.20      114.80      4.38 o
  -1   6   1      107.20      111.26      4.10 o
  -1   6   1      107.20      102.01      4.55 o
  -1   6   1      322.45      329.53     10.92 o
  -1   6   1      322.45      329.55     12.48 o
   0  -6  -1     2105.01     2204.65     82.00 o
   0  -6  -1     2105.01     2259.60     80.93 o
   0  -6  -1     2105.01     2176.64     78.71 o
   0  -6  -1      699.81      773.96     27.65 o
   0  -6  -1      699.81      763.31     24.53 o
   0   6   1      699.81      751.68     26.86 o
   0   6   1      699.81      744.06     27.84 o
   0   6   1      699.81      780.12     27.86 o
   0   6   1     2105.01     2395.45     78.72 o
   0   6   1     2105.01     2245.31     71.77 o
   0   6   1     2105.01     2224.47     81.04 o
  -1  -6  -1     2394.70     2603.44     90.66 o
  -1  -6  -1     2394.70     2603.50     94.32 o
  -1  -6  -1     2394.70     2597.28     82.61 o
  -1  -6  -1     2394.70     2573.12     93.22 o
  -1  -6  -1      796.11      872.03     30.59 o
  -1  -6  -1      796.11      866.57     31.46 o
  -1  -6  -1      796.11      869.58     27.89 o
   1   6   1      796.11      832.64     31.58 o
   1   6   1      796.11      855.03     27.84 o
   1   6   1      796.11      877.67     30.60 o
   1   6   1      796.11      893.04     31.62 o
   1   6   1     2394.70     2647.82     90.61 o
   1   6   1     2394.70     2566.11     93.27 o
   1   6   1     2394.70     2552.68     82.62 o
  -2  -6  -1      945.03     1042.89     34.06 o
  -2  -6  -1      945.03     1060.09     38.51 o
  -2  -6  -1      945.03     1037.52     37.45 o
  -2  -6  -1      945.03     1047.57     38.92 o
  -2  -6  -1      314.18      362.17     11.71 o
  -2  -6  -1      314.18      359.80     12.85 o
  -2  -6  -1      314.18      347.79     13.21 o
   2   6   1      314.18      328.68     13.30 o
   2   6   1      314.18      367.56     11.63 o
   2   6   1      314.18      362.97     13.12 o
   2   6   1      314.18      347.53     12.85 o
   2   6   1      945.03     1072.19     37.37 o
   2   6   1      945.03     1077.68     38.51 o
   2   6   1      945.03     1086.48     34.09 o
  -3  -6  -1        1.66        2.93      1.09 o
  -3  -6  -1        1.66        2.58      1.08 o
  -3  -6  -1        1.66        2.20      0.76 o
  -3  -6  -1        1.66        1.85      1.02 o
  -3  -6  -1        0.55        1.09      0.97 o
  -3  -6  -1        0.55        0.62      0.79 o
  -3  -6  -1        0.55        0.38      0.89 o
   3   6   1        1.66        3.05      0.89 o
   3   6   1        1.66        3.39      0.93 o
   3   6   1        1.66        4.21      1.13 o
   3   6   1        0.55        1.00      0.88 o
   3   6   1        0.55        0.50      0.64 o
   3   6   1        0.55        0.27      0.98 o
   3   6   1        0.55        0.36      0.72 o
  -4  -6  -1        4.05        2.27      1.16 o
  -4  -6  -1        4.05        3.46      1.03 o
  -4  -6  -1        4.05        2.18      1.13 o
  -4  -6  -1       12.19       10.29      1.57 o
  -4  -6  -1       12.19        5.90      0.98 o
  -4  -6  -1       12.19        6.77      1.43 o
  -4  -6  -1       12.19        7.23      1.30 o
   4   6   1        4.05        4.15      0.93 o
   4   6   1        4.05        3.61      1.28 o
   4   6   1        4.05        1.43      1.12 o
   4   6   1        4.05        3.41      0.93 o
   4   6   1       12.19        9.22      1.73 o
   4   6   1       12.19        8.00      1.40 o
   4   6   1       12.19        8.12      1.15 o
  -5  -6  -1       12.70       14.68      1.89 o
  -5  -6  -1       12.70       13.01      1.70 o
  -5  -6  -1       38.21       33.38      2.03 o
  -5  -6  -1       38.21       36.16      2.56 o
   5   6   1       38.21       32.19      2.32 o
   5   6   1       38.21       31.29      2.11 o
   5   6   1       12.70       13.24      1.45 o
   5   6   1       12.70        9.64      1.61 o
   5   6   1       12.70       11.33      1.33 o
   5   6   1       12.70       15.50      1.95 o
  -6  -6  -1       25.13       26.66      2.29 o
  -6  -6  -1       25.13       22.37      2.42 o
  -6  -6  -1       75.59       78.01      4.22 o
  -6  -6  -1       75.59       75.55      3.52 o
   6   6   1       25.13       26.83      2.60 o
   6   6   1       25.13       22.19      1.85 o
   6   6   1       25.13       22.13      2.06 o
   6   6   1       75.59       83.24      4.06 o
   6   6   1       75.59       82.13      3.73 o
  -7  -6  -1        1.75        5.23      1.53 o
  -7  -6  -1        1.75        4.06      2.13 o
  -7  -6  -1        0.58        1.12      1.43 o
  -7  -6  -1        0.58        0.19      1.70 o
   7   6   1        1.75        2.19      1.34 o
   7   6   1        1.75        1.86      1.64 o
   7   6   1        0.58        0.62      1.84 o
  -8  -6  -1       17.93       17.45      2.73 o
  -8  -6  -1       17.93       18.84      2.02 o
  -8  -6  -1        5.96        4.66      1.77 o
  -8  -6  -1        5.96        4.16      2.29 o
   8   6   1       17.93       16.10      1.87 o
   8   6   1       17.93       15.70      2.55 o
   8   6   1        5.96        5.13      2.27 o
  -9  -6  -1        0.17       -0.70      2.92 o
  -9  -6  -1        0.17        0.90      1.83 o
  -9  -6  -1        0.06       -0.09      1.79 o
  -9  -6  -1        0.06        2.44      2.41 o
   9   6   1        0.06        0.69      2.79 o
   9   6   1        0.17       -0.16      1.46 o
   9   6   1        0.17       -1.09      2.15 o
 -10  -6  -1        0.00       -0.97      2.77 o
 -10  -6  -1        0.00        1.27      2.06 o
 -10  -6  -1        0.01        2.89      3.45 o
  10   6   1        0.01       -1.12      2.91 o
  10   6   1        0.01        0.98      1.77 o
  10   6   1        0.00       -0.70      3.06 o
  11  -7  -1       22.80       20.15      3.81 o
  11  -7  -1        7.58        7.47      1.87 o
  11  -7  -1        7.58        9.13      3.59 o
 -11   7   1       22.80       24.38      1.96 o
 -11   7   1        7.58        8.29      3.42 o
  10  -7  -1       63.55       80.82      3.69 o
  10  -7  -1       63.55       84.79      5.44 o
  10  -7  -1      191.17      214.37      9.55 o
 -10   7   1      191.17      217.26      7.53 o
 -10   7   1       63.55       64.27      5.21 o
   9  -7  -1        2.38        1.41      1.12 o
   9  -7  -1        2.38        1.84      2.30 o
   9  -7  -1        7.17        6.43      2.21 o
  -9   7   1        7.17        7.70      1.08 o
  -9   7   1        2.38       -0.27      1.89 o
   8  -7  -1       19.03       18.07      1.46 o
   8  -7  -1       19.03       16.69      2.53 o
   8  -7  -1       57.24       61.92      4.07 o
  -8   7   1       19.03       20.57      2.44 o
  -8   7   1       57.24       59.18      2.51 o
   7  -7  -1     1076.03     1054.30     39.52 o
   7  -7  -1     1076.03     1112.68     39.74 o
   7  -7  -1      357.73      358.26     11.73 o
   7  -7  -1      357.73      362.88     13.89 o
  -7   7   1      357.73      360.41     13.91 o
  -7   7   1      357.73      335.35     13.81 o
  -7   7   1     1076.03     1056.59     34.43 o
   6  -7  -1        2.00        0.93      0.71 o
   6  -7  -1        2.00        1.68      1.43 o
   6  -7  -1        6.02        4.61      1.56 o
   6  -7  -1        6.02        4.19      1.55 o
  -6   7   1        6.02        3.82      0.69 o
  -6   7   1        2.00        1.20      1.43 o
  -6   7   1        2.00        1.93      1.37 o
   5  -7  -1        0.29        1.80      1.23 o
   5  -7  -1        0.29        2.36      1.29 o
   5  -7  -1        0.10        1.16      1.26 o
   5  -7  -1        0.10        0.35      0.61 o
  -5   7   1        0.10        0.48      1.04 o
  -5   7   1        0.10       -0.67      1.18 o
  -5   7   1        0.29        0.79      0.52 o
   4  -7  -1        1.21        1.24      0.55 o
   4  -7  -1        4.86        4.46      1.88 o
   4  -7  -1        3.65        2.77      1.17 o
  -4   7   1        1.21        0.83      1.09 o
  -4   7   1        3.65        2.89      0.56 o
   3  -7  -1       22.92       18.88      0.93 o
   3  -7  -1       22.92       20.43      2.27 o
   3  -7  -1       22.92       19.06      0.95 o
   3  -7  -1       22.92       19.37      1.24 o
   3  -7  -1       22.03       18.90      1.67 o
   3  -7  -1        7.33        5.26      0.65 o
  -3   7   1       22.03       17.23      1.06 o
  -3   7   1       22.03       16.93      1.59 o
  -3   7   1        7.33        6.33      1.18 o
   2  -7  -1       90.06       89.62      4.29 o
   2  -7  -1       90.06      101.63      3.75 o
   2  -7  -1       90.06      102.72      3.83 o
   2  -7  -1       90.06       98.17      3.70 o
   2  -7  -1       90.06       93.08      4.31 o
  -2   7   1       90.06       94.47      4.25 o
   1  -7  -1      517.48      623.86     22.20 o
   1  -7  -1      517.48      571.90     21.61 o
   1  -7  -1      517.48      542.55     22.72 o
   1  -7  -1      517.48      651.33     21.66 o
  -1   7   1      517.48      636.43     19.79 o
  -1   7   1      517.48      642.92     22.53 o
   0  -7  -1      167.33      170.65      6.76 o
   0  -7  -1      167.33      159.43      6.61 o
   0  -7  -1      167.33      167.74      7.09 o
   0   7   1      167.33      178.96      6.09 o
   0   7   1      167.33      204.57      6.83 o
   0   7   1      167.33      192.15      7.06 o
  -1  -7  -1     1977.89     2335.89     72.25 o
  -1  -7  -1     1977.89     2194.92     79.27 o
  -1  -7  -1     1977.89     2278.38     81.53 o
  -1  -7  -1     1977.89     2162.39     82.48 o
   1   7   1     1977.89     2261.45     81.67 o
   1   7   1     1977.89     2274.96     72.30 o
   1   7   1     1977.89     2337.57     79.33 o
  -2  -7  -1      202.96      205.44      8.01 o
  -2  -7  -1      202.96      187.12      7.85 o
  -2  -7  -1      202.96      196.18      8.20 o
  -2  -7  -1      202.96      206.47      7.12 o
   2   7   1      202.96      213.33      8.12 o
   2   7   1      202.96      218.35      7.89 o
   2   7   1      202.96      208.51      7.13 o
  -3  -7  -1       69.13       77.11      3.91 o
  -3  -7  -1       69.13       78.85      3.87 o
  -3  -7  -1       69.13       84.74      3.49 o
  -3  -7  -1       69.13       77.98      3.95 o
   3   7   1       69.13       66.94      3.85 o
   3   7   1       69.13       77.22      3.46 o
   3   7   1       69.13       80.60      4.02 o
  -4  -7  -1       27.20       23.09      2.48 o
  -4  -7  -1       27.20       25.01      2.89 o
  -4  -7  -1       27.20       25.07      2.97 o
  -4  -7  -1        0.20        2.81      0.99 o
   4   7   1       27.20       25.51      2.79 o
   4   7   1       27.20       24.56      2.76 o
  -5  -7  -1       17.56       19.91      1.71 o
  -5  -7  -1       17.56       20.52      3.26 o
   5   7   1       17.56       17.76      2.93 o
   5   7   1       17.56       17.66      2.96 o
  -6  -7  -1       58.28       59.78      3.46 o
  -6  -7  -1      175.30      179.55      6.43 o
  -6  -7  -1      175.30      164.78      7.44 o
   6   7   1      175.30      180.88      7.38 o
   6   7   1      175.30      161.09      6.87 o
  -7  -7  -1      124.33      114.73      4.96 o
  -7  -7  -1      124.33      125.61      5.99 o
  -7  -7  -1       41.33       37.43      3.13 o
   7   7   1      124.33      118.24      5.19 o
   7   7   1      124.33      112.87      5.75 o
   7   7   1       41.33       46.99      3.47 o
  -8  -7  -1        8.77        5.76      2.25 o
  -8  -7  -1        8.77        5.36      1.92 o
  -8  -7  -1       26.37       21.27      3.10 o
   8   7   1        8.77        4.91      2.33 o
   8   7   1       26.37       21.64      2.16 o
   8   7   1       26.37       22.80      2.87 o
  -9  -7  -1       21.71       24.84      3.68 o
  -9  -7  -1       21.71       23.55      2.72 o
  -9  -7  -1       65.30       72.07      5.62 o
   9   7   1       65.30       71.08      5.15 o
   9   7   1       65.30       72.56      4.11 o
   9   7   1       21.71       21.16      3.56 o
 -10  -7  -1        0.17       -3.24      3.24 o
 -10  -7  -1        0.17       -1.21      2.26 o
 -10  -7  -1        0.52       -0.47      3.57 o
  10   7   1        0.52        0.34      1.90 o
  10   7   1        0.52       -1.15      3.28 o
  10   7   1        0.17       -1.47      3.62 o
  11  -8  -1      124.11      140.56      7.62 o
  11  -8  -1       41.26       48.09      3.40 o
  11  -8  -1       41.26       48.00      5.03 o
 -11   8   1      124.11      140.09      5.45 o
 -11   8   1       41.26       41.50      4.46 o
  10  -8  -1        6.85        7.51      2.79 o
  10  -8  -1        2.28        1.35      3.26 o
  10  -8  -1        2.28        0.46      1.48 o
 -10   8   1        2.28       -0.18      2.85 o
 -10   8   1        6.85        4.49      1.29 o
   9  -8  -1      243.98      255.99     10.73 o
   9  -8  -1       81.11       77.49      5.16 o
   9  -8  -1       81.11       89.09      3.73 o
  -9   8   1       81.11       90.24      4.92 o
  -9   8   1      243.98      250.88      8.59 o
   8  -8  -1        6.01        4.20      2.32 o
   8  -8  -1        2.00        1.66      1.97 o
   8  -8  -1        2.00        1.91      1.05 o
  -8   8   1        6.01        5.37      0.97 o
  -8   8   1        2.00        1.83      2.01 o
   7  -8  -1       66.41       61.41      2.68 o
   7  -8  -1       66.41       63.05      3.87 o
   7  -8  -1      199.75      188.17      7.91 o
   7  -8  -1      199.75      178.47      7.77 o
  -7   8   1      199.75      182.18      6.24 o
  -7   8   1       66.41       62.49      3.81 o
  -7   8   1       66.41       58.91      3.60 o
   6  -8  -1      559.32      549.10     20.76 o
   6  -8  -1      559.32      553.75     20.90 o
   6  -8  -1      185.95      183.59      6.30 o
   6  -8  -1      185.95      185.74      7.71 o
  -6   8   1      559.32      548.80     17.83 o
  -6   8   1      185.95      178.43      7.69 o
  -6   8   1      185.95      182.68      7.74 o
   5  -8  -1      888.68      888.25     28.63 o
   5  -8  -1      888.68      888.68     32.78 o
   5  -8  -1     2673.13     2619.36     95.20 o
   5  -8  -1     2673.13     2580.37     94.26 o
  -5   8   1      888.68      908.37     32.84 o
  -5   8   1      888.68      876.18     32.99 o
  -5   8   1     2673.13     2620.56     83.08 o
   4  -8  -1      100.27       90.44      4.14 o
   4  -8  -1      100.27       79.47      3.99 o
   4  -8  -1       33.33       24.38      1.38 o
  -4   8   1      100.27       80.96      3.04 o
  -4   8   1       33.33       26.80      2.13 o
  -4   8   1       33.33       26.94      2.18 o
   3  -8  -1       94.46       86.91      3.19 o
   3  -8  -1       94.46       88.30      3.20 o
   3  -8  -1       94.46       81.15      4.08 o
   3  -8  -1       94.46       76.11      3.93 o
   3  -8  -1       31.40       24.80      1.34 o
  -3   8   1       94.46       85.00      3.13 o
  -3   8   1       94.46       87.28      3.92 o
  -3   8   1       31.40       28.42      1.90 o
  -3   8   1       31.40       24.26      2.00 o
   2  -8  -1      334.13      320.02     11.91 o
   2  -8  -1      334.13      342.36     12.18 o
   2  -8  -1      334.13      320.14     12.67 o
   2  -8  -1      334.13      345.81     11.91 o
   2  -8  -1      334.13      342.26     12.94 o
   2  -8  -1      111.08      111.19      3.89 o
   2  -8  -1      111.08      112.36      4.23 o
  -2   8   1      111.08      109.47      4.03 o
  -2   8   1      111.08      100.03      4.69 o
  -2   8   1      111.08      108.63      4.05 o
  -2   8   1      111.08      106.76      4.53 o
  -2   8   1      334.13      330.82     12.59 o
  -2   8   1      334.13      325.01     10.93 o
   1  -8  -1       43.74       44.79      2.13 o
   1  -8  -1       43.74       43.57      1.95 o
   1  -8  -1      131.56      138.67      5.18 o
   1  -8  -1      131.56      124.86      5.71 o
   1  -8  -1      131.56      127.65      5.12 o
  -1   8   1       43.74       43.06      1.99 o
  -1   8   1       43.74       44.60      2.07 o
  -1   8   1       43.74       48.83      2.30 o
  -1   8   1       43.74       41.65      2.48 o
  -1   8   1      131.56      134.46      5.50 o
  -1   8   1      131.56      139.43      4.72 o
   0  -8  -1       16.08       10.15      1.14 o
   0  -8  -1       16.08       13.94      1.26 o
   0  -8  -1       16.08        7.20      1.44 o
   0  -8  -1        5.35        2.64      0.74 o
   0  -8  -1        5.35        5.69      0.96 o
   0   8   1       16.08       13.30      1.67 o
   0   8   1       16.08       14.55      1.41 o
   0   8   1       16.08       14.05      1.23 o
   0   8   1        5.35        3.79      0.75 o
   0   8   1        5.35        4.17      0.88 o
   0   8   1        5.35        3.80      1.13 o
  -1  -8  -1      265.69      286.10     10.68 o
  -1  -8  -1      265.69      280.57     11.29 o
  -1  -8  -1      265.69      282.73     10.89 o
  -1  -8  -1       88.33       94.69      3.49 o
  -1  -8  -1       88.33       91.58      3.93 o
   1   8   1       88.33       95.82      3.75 o
   1   8   1       88.33       77.62      4.07 o
   1   8   1       88.33       90.66      3.77 o
   1   8   1      265.69      309.57     10.67 o
   1   8   1      265.69      282.71     10.99 o
   1   8   1      265.69      288.72      9.68 o
  -2  -8  -1       94.86       77.21      3.80 o
  -2  -8  -1       94.86       81.26      4.01 o
  -2  -8  -1       94.86       82.18      3.85 o
  -2  -8  -1       31.54       27.31      1.76 o
  -2  -8  -1       31.54       26.97      2.12 o
  -2  -8  -1       31.54       28.49      2.06 o
   2   8   1       31.54       31.40      1.72 o
   2   8   1       31.54       26.89      1.89 o
   2   8   1       31.54       23.24      2.06 o
   2   8   1       94.86       90.12      3.88 o
   2   8   1       94.86       84.98      3.80 o
   2   8   1       94.86       91.02      3.46 o
  -3  -8  -1        4.68        4.32      1.09 o
  -3  -8  -1        4.68        3.15      1.35 o
  -3  -8  -1        4.68        5.00      1.34 o
  -3  -8  -1       14.08       12.36      1.80 o
  -3  -8  -1       14.08       12.67      1.62 o
  -3  -8  -1       14.08       16.98      1.73 o
   3   8   1       14.08       11.89      1.58 o
   3   8   1       14.08       15.38      1.63 o
   3   8   1       14.08       14.87      1.43 o
   3   8   1        4.68        3.63      1.17 o
   3   8   1        4.68        7.34      1.48 o
   3   8   1        4.68        3.93      0.96 o
  -4  -8  -1       11.81       12.87      1.85 o
  -4  -8  -1       11.81       13.28      1.85 o
  -4  -8  -1       11.81       14.21      2.01 o
  -4  -8  -1        3.93        5.44      1.34 o
  -4  -8  -1        3.93        3.98      1.50 o
  -4  -8  -1        3.93        4.84      1.47 o
   4   8   1        3.93        4.33      1.54 o
   4   8   1        3.93        4.14      1.43 o
   4   8   1       11.81       12.46      1.56 o
   4   8   1       11.81       15.84      1.90 o
  -5  -8  -1        3.73        5.27      1.85 o
  -5  -8  -1        1.24        1.42      1.55 o
  -5  -8  -1        1.24        3.40      1.83 o
   5   8   1        3.73        5.94      1.73 o
   5   8   1        3.73        7.28      1.61 o
   5   8   1        1.24        0.46      1.55 o
   5   8   1        1.24        1.02      1.60 o
  -6  -8  -1        0.56        0.29      1.91 o
  -6  -8  -1        0.56        0.27      1.63 o
  -6  -8  -1        1.70       -0.09      2.16 o
   6   8   1        1.70        1.67      1.61 o
   6   8   1        1.70       -1.28      1.28 o
   6   8   1        0.56       -0.71      1.70 o
  -7  -8  -1       20.56       11.36      2.54 o
  -7  -8  -1        6.83        5.91      1.99 o
  -7  -8  -1        6.83        2.64      2.09 o
   7   8   1       20.56       16.89      2.05 o
   7   8   1       20.56       18.72      2.52 o
   7   8   1        6.83        5.91      2.48 o
  -8  -8  -1        1.29        1.34      2.62 o
  -8  -8  -1        1.29        0.40      1.96 o
  -8  -8  -1        3.87        2.91      2.61 o
   8   8   1        1.29        1.31      2.45 o
   8   8   1        3.87        5.67      2.26 o
   8   8   1        3.87        4.57      1.82 o
  -9  -8  -1       16.01       13.78      3.39 o
  -9  -8  -1        5.32        6.23      3.28 o
  -9  -8  -1        5.32        4.81      2.35 o
   9   8   1        5.32        6.16      3.09 o
   9   8   1       16.01       20.10      2.45 o
   9   8   1       16.01       15.38      3.35 o
 -10  -8  -1        4.30        2.09      2.69 o
  10   8   1        4.30        5.12      3.67 o
  11  -9  -1       30.95       28.31      4.19 o
  11  -9  -1       10.29       11.86      2.25 o
  11  -9  -1       10.29        9.91      4.42 o
 -11   9   1       30.95       33.02      2.71 o
 -11   9   1       10.29       13.15      3.56 o
  10  -9  -1        7.03        9.10      1.70 o
  10  -9  -1        7.03        5.48      3.24 o
  10  -9  -1       21.13       23.84      3.57 o
 -10   9   1        7.03        4.08      2.68 o
 -10   9   1       21.13       22.36      1.83 o
   9  -9  -1      236.56      240.40     10.77 o
   9  -9  -1       78.64       84.87      3.69 o
   9  -9  -1       78.64       80.38      5.60 o
  -9   9   1      236.56      261.00      8.67 o
  -9   9   1       78.64       74.97      4.82 o
   8  -9  -1       91.13       97.86      5.55 o
   8  -9  -1       91.13       93.84      3.83 o
   8  -9  -1      274.12      271.52     11.48 o
  -8   9   1       91.13      106.63      5.55 o
  -8   9   1       91.13       85.74      4.96 o
  -8   9   1      274.12      284.63      9.41 o
   7  -9  -1      215.41      198.11      8.43 o
   7  -9  -1      215.41      192.20      8.34 o
   7  -9  -1       71.61       66.05      4.14 o
   7  -9  -1       71.61       66.95      2.96 o
  -7   9   1       71.61       77.96      4.08 o
  -7   9   1       71.61       68.73      4.40 o
  -7   9   1      215.41      192.18      6.65 o
   6  -9  -1       18.99       23.64      2.57 o
   6  -9  -1       18.99       20.87      2.35 o
   6  -9  -1        6.31        6.77      1.01 o
   6  -9  -1        6.31        6.04      1.81 o
  -6   9   1        6.31        4.84      1.79 o
  -6   9   1        6.31        5.28      1.58 o
  -6   9   1       18.99       21.05      1.44 o
   5  -9  -1     1684.87     1621.09     60.31 o
   5  -9  -1     1684.87     1698.53     59.79 o
   5  -9  -1      560.13      554.91     18.43 o
  -5   9   1      560.13      560.45     21.38 o
  -5   9   1      560.13      585.75     21.37 o
  -5   9   1     1684.87     1603.57     52.43 o
   4  -9  -1       26.88       31.00      2.52 o
   4  -9  -1       39.36       40.32      3.17 o
  -4   9   1       26.88       32.47      1.68 o
  -4   9   1       39.36       37.18      2.94 o
   3  -9  -1       68.53       73.34      2.88 o
   3  -9  -1       68.53       71.12      3.89 o
   3  -9  -1       68.53       78.80      4.02 o
   3  -9  -1       68.53       73.63      2.95 o
  -3   9   1       68.53       68.70      3.76 o
   2  -9  -1       69.12       65.36      3.60 o
   2  -9  -1       69.12       65.55      2.77 o
  -2   9   1       69.12       63.72      2.72 o
  -2   9   1       69.12       66.31      3.35 o
   1  -9  -1      109.51       98.49      4.01 o
   1  -9  -1      109.51       93.46      4.57 o
  -1   9   1      109.51      107.95      4.64 o
  -1   9   1      109.51      100.52      3.79 o
   0  -9  -1       22.41       18.23      2.02 o
   0  -9  -1       22.41       18.58      1.75 o
   0  -9  -1       22.41       23.17      1.71 o
   0   9   1       22.41       23.20      2.30 o
   0   9   1       22.41       25.76      1.77 o
  -1  -9  -1       52.63       43.69      2.71 o
  -1  -9  -1       52.63       48.15      3.11 o
  -1  -9  -1       52.63       43.04      2.74 o
   1   9   1       52.63       52.03      3.04 o
   1   9   1       52.63       46.63      2.55 o
  -2  -9  -1       45.10       41.13      2.87 o
  -2  -9  -1       45.10       34.59      2.98 o
  -2  -9  -1       45.10       37.58      2.96 o
   2   9   1       45.10       39.68      2.74 o
   2   9   1       45.10       43.62      3.02 o
  -3  -9  -1      271.71      274.00     11.09 o
  -3  -9  -1      271.71      270.85     10.93 o
  -3  -9  -1      271.71      275.62     10.74 o
   3   9   1      271.71      282.38     10.80 o
   3   9   1      271.71      279.84     11.01 o
  -4  -9  -1      133.30      121.31      6.02 o
  -4  -9  -1      132.32      121.94      5.55 o
  -4  -9  -1      132.32      114.87      5.54 o
   4   9   1      133.30      119.55      6.00 o
   4   9   1      133.30      128.02      5.81 o
  -5  -9  -1        0.67        0.20      1.70 o
   5   9   1        3.58        3.05      3.38 o
   5   9   1        0.67        0.02      1.49 o
  -6  -9  -1        0.01        1.38      2.03 o
  -6  -9  -1        0.00        0.18      1.87 o
   6   9   1        0.00        0.25      2.21 o
   6   9   1        0.01       -0.52      1.73 o
   6   9   1        0.01       -0.24      1.52 o
  -7  -9  -1        0.88        0.97      2.54 o
  -7  -9  -1        0.29        1.67      1.99 o
  -7  -9  -1        0.29       -0.34      2.43 o
   7   9   1        0.88        1.61      2.33 o
   7   9   1        0.88        3.14      1.81 o
   7   9   1        0.29        1.90      2.50 o
  -8  -9  -1       30.35       26.94      2.95 o
  -8  -9  -1       30.35       22.98      3.63 o
  -8  -9  -1       91.30       82.93      5.80 o
   8   9   1       30.35       34.55      3.92 o
   8   9   1       91.30       85.31      5.31 o
   8   9   1       91.30       73.93      4.49 o
  -9  -9  -1       20.48       17.36      2.93 o
  -9  -9  -1       20.48       18.01      3.62 o
  -9  -9  -1       61.62       65.62      6.09 o
   9   9   1       20.48       17.09      3.61 o
   9   9   1       61.62       59.86      4.34 o
  10 -10  -1       46.70       48.35      3.25 o
  10 -10  -1       46.70       47.31      4.84 o
  10 -10  -1      140.46      136.19      7.64 o
 -10  10   1      140.46      152.28      5.60 o
 -10  10   1       46.70       49.26      4.57 o
   9 -10  -1        9.05       10.09      3.23 o
   9 -10  -1        9.05        8.03      1.58 o
   9 -10  -1       27.23       28.86      3.44 o
  -9  10   1       27.23       26.74      2.05 o
  -9  10   1        9.05       11.54      2.91 o
   8 -10  -1        3.90        3.00      1.18 o
   8 -10  -1        3.90        1.28      2.54 o
   8 -10  -1       11.72       12.69      2.54 o
  -8  10   1        3.90        7.64      2.70 o
  -8  10   1        3.90        4.62      2.10 o
  -8  10   1       11.72       10.92      1.30 o
   7 -10  -1       15.12       17.42      2.52 o
   7 -10  -1       45.47       40.49      3.82 o
   7 -10  -1       45.47       42.56      3.55 o
  -7  10   1       15.12       16.06      2.49 o
  -7  10   1       15.12       12.51      2.22 o
  -7  10   1       45.47       46.67      2.29 o
   6 -10  -1       27.82       23.05      2.60 o
   6 -10  -1       27.82       26.41      1.84 o
   6 -10  -1       83.69       69.56      4.35 o
   6 -10  -1       83.69       87.81      4.53 o
  -6  10   1       27.82       22.80      2.60 o
  -6  10   1       27.82       25.16      2.52 o
  -6  10   1       83.69       81.19      3.20 o
   5 -10  -1      983.19      928.33     35.10 o
   5 -10  -1      983.19      949.69     35.49 o
   5 -10  -1      326.86      315.24     10.45 o
  -5  10   1      983.19      956.40     30.60 o
  -5  10   1      983.19      960.21     35.03 o
  -5  10   1      326.86      312.84     12.42 o
  -5  10   1      326.86      308.34     12.28 o
   4 -10  -1      145.00      142.95      4.99 o
   4 -10  -1      436.16      414.31     16.05 o
   4 -10  -1      436.16      415.60     16.22 o
  -4  10   1      145.00      138.76      5.94 o
  -4  10   1      145.00      131.71      6.16 o
  -4  10   1      436.16      420.76     15.93 o
  -4  10   1      436.16      414.31     13.71 o
   3 -10  -1      114.53      102.92      5.09 o
   3 -10  -1      114.53      103.81      4.02 o
   3 -10  -1      114.53      106.75      4.98 o
   3 -10  -1       38.08       35.82      1.86 o
  -3  10   1       38.08       33.47      1.49 o
  -3  10   1       38.08       30.40      2.21 o
  -3  10   1       38.08       36.07      2.66 o
  -3  10   1       38.08       36.40      1.43 o
  -3  10   1      114.53      112.80      4.88 o
  -3  10   1      114.53      101.22      3.93 o
   2 -10  -1      154.05      155.86      6.61 o
   2 -10  -1      154.05      148.74      5.67 o
   2 -10  -1       51.21       46.49      2.26 o
  -2  10   1       51.21       48.45      2.98 o
  -2  10   1       51.21       49.58      2.70 o
  -2  10   1       51.21       48.20      2.10 o
  -2  10   1      154.05      143.07      6.25 o
  -2  10   1      154.05      144.99      5.30 o
   1 -10  -1      878.94      942.87     34.87 o
   1 -10  -1      878.94      927.50     33.05 o
   1 -10  -1      292.20      322.11     10.64 o
  -1  10   1      878.94      933.72     30.21 o
  -1  10   1      878.94      932.80     34.27 o
  -1  10   1      292.20      319.74     12.06 o
  -1  10   1      292.20      321.02     12.35 o
  -1  10   1      292.20      307.25     11.45 o
   0 -10  -1      391.27      373.31     13.59 o
   0 -10  -1      391.27      357.83     14.47 o
   0 -10  -1      130.08      128.84      4.64 o
   0  10   1      391.27      370.31     12.40 o
   0  10   1      391.27      378.86     14.14 o
   0  10   1      130.08      121.05      4.86 o
   0  10   1      130.08      122.80      5.08 o
   0  10   1      130.08      118.27      5.47 o
  -1 -10  -1      270.53      266.29     10.53 o
  -1 -10  -1      270.53      291.07     10.75 o
  -1 -10  -1      270.53      279.49     11.24 o
  -1 -10  -1       89.94       85.20      3.66 o
  -1 -10  -1       89.94       92.77      4.21 o
   1  10   1       89.94       94.99      4.43 o
   1  10   1       89.94       89.57      3.94 o
   1  10   1      270.53      284.34      9.59 o
   1  10   1      270.53      275.42     10.90 o
  -2 -10  -1       73.53       68.49      3.53 o
  -2 -10  -1       73.53       58.85      3.41 o
  -2 -10  -1       73.53       66.68      3.76 o
  -2 -10  -1       24.45       18.70      1.68 o
  -2 -10  -1       24.45       22.34      2.23 o
   2  10   1       73.53       62.01      3.09 o
   2  10   1       73.53       62.16      3.38 o
   2  10   1       24.45       18.43      2.15 o
   2  10   1       24.45       19.45      1.78 o
  -3 -10  -1      178.46      170.94      7.07 o
  -3 -10  -1      178.46      174.79      7.08 o
  -3 -10  -1      178.46      168.73      7.30 o
  -3 -10  -1       59.33       51.80      3.35 o
  -3 -10  -1       59.33       53.05      2.96 o
   3  10   1      178.46      157.46      7.03 o
   3  10   1       59.33       53.70      3.13 o
   3  10   1       59.33       57.21      3.43 o
  -4 -10  -1      540.83      522.89     19.55 o
  -4 -10  -1      540.83      540.12     20.35 o
  -4 -10  -1      540.83      532.24     20.05 o
  -4 -10  -1      179.80      175.38      7.54 o
   4  10   1      540.83      544.38     19.41 o
   4  10   1      540.83      502.63     19.96 o
   4  10   1      179.80      180.78      7.33 o
   4  10   1      179.80      172.51      7.63 o
  -5 -10  -1       15.25       22.03      2.82 o
  -5 -10  -1        5.07        3.73      1.94 o
   5  10   1       15.25       21.72      2.68 o
   5  10   1       15.25       24.79      2.54 o
   5  10   1        5.07        7.92      2.39 o
   5  10   1        5.07        4.47      1.88 o
  -6 -10  -1        0.10       -0.13      2.34 o
  -6 -10  -1        0.29        1.51      2.41 o
   6  10   1        0.29       -0.63      1.71 o
   6  10   1        0.29        1.23      2.28 o
   6  10   1        0.10       -0.70      2.12 o
  -7 -10  -1        1.71        3.56      2.52 o
  -7 -10  -1        5.14        5.82      2.86 o
   7  10   1        5.14        5.37      2.68 o
   7  10   1        5.14        5.42      2.09 o
   7  10   1        1.71        3.13      2.58 o
  -8 -10  -1        2.90        5.13      3.36 o
  -8 -10  -1        2.90        3.76      2.54 o
  -8 -10  -1        8.74        8.44      3.50 o
   8  10   1        8.74       12.46      2.60 o
   8  10   1        8.74       10.38      3.21 o
   8  10   1        2.90        3.85      3.12 o
  -9 -10  -1        0.16       -0.61      3.02 o
   9  10   1        0.16       -2.55      3.91 o
   9  10   1        0.49        1.99      4.06 o
  10 -11  -1        3.54        7.85      3.34 o
  10 -11  -1        1.18        1.16      1.78 o
  10 -11  -1        1.18        0.63      3.42 o
 -10  11   1        3.54        2.89      1.59 o
 -10  11   1        1.18        2.76      3.27 o
   9 -11  -1        1.33        1.43      1.49 o
   9 -11  -1        1.33        1.85      2.99 o
   9 -11  -1        4.01        4.88      2.83 o
  -9  11   1        1.33        2.93      2.54 o
  -9  11   1        4.01        2.65      1.35 o
   8 -11  -1        0.28       -0.36      2.34 o
   8 -11  -1        0.09       -0.76      2.42 o
   8 -11  -1        0.09        1.92      1.33 o
  -8  11   1        0.28        0.89      1.17 o
  -8  11   1        0.09        0.25      2.42 o
  -8  11   1        0.09        0.34      2.34 o
   7 -11  -1       35.77       30.94      3.26 o
   7 -11  -1       35.77       40.46      3.54 o
   7 -11  -1       11.89       11.44      2.52 o
   7 -11  -1       11.89       11.05      1.45 o
  -7  11   1       11.89        8.28      2.42 o
  -7  11   1       11.89       14.35      2.85 o
  -7  11   1       35.77       32.37      2.09 o
   6 -11  -1        2.30        3.45      2.18 o
   6 -11  -1        2.30        2.43      1.12 o
   6 -11  -1        6.91        5.31      2.08 o
   6 -11  -1        6.91        6.19      2.18 o
  -6  11   1        6.91        6.42      1.17 o
  -6  11   1        6.91        5.83      2.03 o
  -6  11   1        2.30        0.96      1.69 o
  -6  11   1        2.30        1.72      2.11 o
   5 -11  -1       78.06       89.00      5.32 o
   5 -11  -1       78.06       79.44      5.18 o
  -5  11   1       78.06       87.55      3.77 o
  -5  11   1       78.06       89.20      5.15 o
   4 -11  -1       84.26       81.53      4.87 o
   4 -11  -1       84.26       79.73      4.81 o
  -4  11   1       84.26       77.41      4.64 o
   3 -11  -1      325.03      287.79     11.73 o
   3 -11  -1      325.03      260.55     10.30 o
  -3  11   1      325.03      317.67      9.84 o
  -3  11   1      325.03      293.80     11.46 o
   2 -11  -1      325.03      323.62     13.27 o
   2 -11  -1      325.03      323.51     12.14 o
  -2  11   1      325.03      354.95     11.35 o
  -2  11   1      325.03      339.93     13.15 o
   1 -11  -1        6.23        3.91      1.52 o
   1 -11  -1        6.23        7.28      2.21 o
  -1  11   1        6.23        3.75      1.54 o
  -1  11   1        6.23        6.01      2.39 o
   0 -11  -1       18.83       21.94      2.17 o
   0 -11  -1       18.83       14.57      2.81 o
   0  11   1       18.83       19.38      2.17 o
   0  11   1       18.83       17.37      2.83 o
  -1 -11  -1       23.61       27.99      2.77 o
  -1 -11  -1       23.61       24.95      3.19 o
   1  11   1       23.61       30.08      2.66 o
   1  11   1       23.61       26.32      3.07 o
  -2 -11  -1       26.74       25.47      3.14 o
  -2 -11  -1       26.74       23.24      3.53 o
  -2 -11  -1       26.74       30.44      3.25 o
   2  11   1       26.74       26.23      2.99 o
   2  11   1       26.74       20.61      3.18 o
  -3 -11  -1       38.35       45.31      4.10 o
  -3 -11  -1       38.35       49.67      4.12 o
  -3 -11  -1       38.35       50.48      4.32 o
   3  11   1       38.35       49.81      4.27 o
  -4 -11  -1       19.67       19.34      2.75 o
  -4 -11  -1       30.81       36.27      4.23 o
   4  11   1       30.81       28.61      4.30 o
  -5 -11  -1       28.94       32.16      4.72 o
   5  11   1        4.63        8.58      2.52 o
   5  11   1       28.94       31.13      4.85 o
  -6 -11  -1       50.17       58.09      4.71 o
   6  11   1       16.68       15.50      2.83 o
   6  11   1       16.68       17.50      2.74 o
   6  11   1       50.17       61.56      4.57 o
   6  11   1       50.17       57.61      4.22 o
  -7 -11  -1        9.49       12.73      3.42 o
  -7 -11  -1       28.55       29.71      3.92 o
   7  11   1       28.55       34.61      3.19 o
   7  11   1       28.55       31.65      3.71 o
   7  11   1        9.49       10.60      3.04 o
  -8 -11  -1       38.05       28.84      4.12 o
  -8 -11  -1       12.65        8.75      3.55 o
   8  11   1       38.05       31.38      3.43 o
   8  11   1       12.65       11.42      3.66 o
   9 -12  -1        4.03        1.99      3.48 o
   9 -12  -1        1.34        1.19      3.27 o
   9 -12  -1        1.34        0.53      1.67 o
  -9  12   1        4.03        6.92      1.58 o
  -9  12   1        1.34        0.32      2.73 o
  -9  12   1        1.34        3.22      3.17 o
   8 -12  -1        5.56        4.48      1.51 o
   8 -12  -1        5.56        3.66      3.22 o
   8 -12  -1       16.73       10.97      3.04 o
  -8  12   1       16.73       15.21      1.67 o
  -8  12   1       16.73        9.94      2.87 o
  -8  12   1        5.56        2.18      2.62 o
  -8  12   1        5.56        1.63      3.02 o
   7 -12  -1        3.11        3.80      2.42 o
   7 -12  -1        3.11        1.83      1.33 o
   7 -12  -1        9.37       12.07      2.79 o
   7 -12  -1        9.37       10.53      2.99 o
  -7  12   1        9.37       10.08      2.80 o
  -7  12   1        9.37        8.75      1.45 o
  -7  12   1        3.11        4.07      2.52 o
  -7  12   1        3.11        3.11      2.32 o
   6 -12  -1       16.20       21.18      1.76 o
   6 -12  -1       16.20       15.37      2.85 o
   6 -12  -1       48.74       55.90      4.02 o
   6 -12  -1       48.74       51.33      4.40 o
  -6  12   1       48.74       49.35      2.69 o
  -6  12   1       48.74       53.17      3.83 o
  -6  12   1       16.20       20.21      2.65 o
  -6  12   1       16.20       15.88      2.86 o
   5 -12  -1        7.91        7.25      2.13 o
   5 -12  -1        7.91        6.35      2.39 o
   5 -12  -1        2.63        1.37      1.11 o
  -5  12   1        2.63        1.83      1.89 o
  -5  12   1        2.63        1.87      1.98 o
  -5  12   1        7.91        3.25      1.88 o
   4 -12  -1       95.15       95.02      5.01 o
   4 -12  -1       95.15       86.10      5.07 o
   4 -12  -1       31.63       26.70      2.10 o
  -4  12   1       31.63       30.52      3.07 o
  -4  12   1       31.63       33.08      2.88 o
  -4  12   1       95.15       90.33      4.78 o
  -4  12   1       95.15       95.14      3.81 o
   3 -12  -1        3.78        5.23      2.14 o
   3 -12  -1        3.78        5.45      0.94 o
   3 -12  -1        1.26        2.28      1.05 o
  -3  12   1        1.26        3.58      2.04 o
  -3  12   1        1.26        2.80      1.59 o
  -3  12   1        1.26        2.62      0.51 o
  -3  12   1        3.78        6.38      1.85 o
  -3  12   1        3.78        5.81      1.28 o
   2 -12  -1      394.73      364.26     14.71 o
   2 -12  -1      394.73      357.70     13.37 o
   2 -12  -1      131.23      117.80      4.60 o
  -2  12   1      394.73      359.14     12.40 o
  -2  12   1      394.73      393.59     14.36 o
  -2  12   1      131.23      120.55      4.57 o
  -2  12   1      131.23      116.21      5.65 o
   1 -12  -1      313.02      288.79     10.55 o
   1 -12  -1      313.02      269.85     11.57 o
   1 -12  -1      104.06       95.47      4.01 o
  -1  12   1      104.06       91.80      3.96 o
  -1  12   1      104.06      104.10      4.99 o
  -1  12   1      313.02      289.08      9.73 o
  -1  12   1      313.02      271.69     11.14 o
   0 -12  -1       39.34       39.72      2.45 o
   0 -12  -1      118.34      108.54      4.98 o
   0 -12  -1      118.34      118.34      5.81 o
   0  12   1      118.34      120.84      4.66 o
   0  12   1      118.34      106.10      5.49 o
   0  12   1       39.34       36.43      2.30 o
   0  12   1       39.34       36.31      3.00 o
  -1 -12  -1      104.64       95.03      5.21 o
  -1 -12  -1      104.64       93.31      4.61 o
  -1 -12  -1       34.79       29.97      2.38 o
   1  12   1      104.64       98.32      4.23 o
   1  12   1      104.64       95.33      4.80 o
   1  12   1       34.79       29.21      2.87 o
   1  12   1       34.79       28.48      2.22 o
  -2 -12  -1        2.87        4.72      1.83 o
  -2 -12  -1        2.87        6.57      2.52 o
  -2 -12  -1        0.95        0.75      1.43 o
   2  12   1        0.95        3.97      1.92 o
   2  12   1        0.95        0.63      1.35 o
   2  12   1        2.87        5.96      1.85 o
  -3 -12  -1       10.66        8.08      2.30 o
  -3 -12  -1       10.66        9.22      2.46 o
  -3 -12  -1       10.66        9.60      2.61 o
   3  12   1        3.54        3.55      1.63 o
   3  12   1        3.54       -0.18      1.93 o
   3  12   1       10.66        9.45      2.29 o
  -4 -12  -1        3.40        4.43      2.45 o
  -4 -12  -1        3.40        3.36      2.37 o
  -4 -12  -1        1.13        1.64      2.06 o
   4  12   1        1.13        2.90      1.93 o
   4  12   1        1.13        1.83      2.11 o
   4  12   1        3.40        3.61      2.06 o
  -5 -12  -1        1.00        2.65      2.57 o
  -5 -12  -1        0.33        1.94      2.68 o
   5  12   1        0.33        0.17      2.31 o
   5  12   1        0.33       -0.40      2.07 o
   5  12   1        1.00       -1.37      2.39 o
  -6 -12  -1        1.46        1.60      2.66 o
  -6 -12  -1        4.40        1.78      2.99 o
   6  12   1        1.46        2.10      2.39 o
   6  12   1        1.46        1.82      2.68 o
   6  12   1        4.40        2.96      2.51 o
  -7 -12  -1        2.54        4.93      3.61 o
  -7 -12  -1        7.65        4.12      3.19 o
   7  12   1        7.65        7.09      2.75 o
   7  12   1        2.54        2.97      3.45 o
  -9  13   1       21.98       17.37      3.87 o
   8 -13  -1        5.35        4.83      3.47 o
   8 -13  -1        1.78        6.50      3.46 o
   8 -13  -1        1.78        1.29      1.63 o
  -8  13   1        1.78        1.61      2.91 o
  -8  13   1        1.78        4.79      3.34 o
  -8  13   1        5.35        7.96      3.39 o
  -8  13   1        5.35        7.57      1.73 o
   7 -13  -1      127.11      166.27      6.29 o
   7 -13  -1      509.47      567.23     23.00 o
   7 -13  -1      382.35      455.03     18.61 o
  -7  13   1      382.35      465.55     15.45 o
  -7  13   1      127.11      162.34      7.92 o
  -7  13   1      509.47      602.37     22.94 o
   6 -13  -1       71.38       79.71      6.00 o
   6 -13  -1       71.38       81.26      6.47 o
  -6  13   1       71.38       77.58      5.78 o
  -6  13   1       23.27       28.68      3.18 o
   5 -13  -1        9.02        9.40      3.75 o
  -5  13   1        9.02        3.92      3.55 o
   4 -13  -1      111.30      101.58      6.17 o
  -4  13   1      111.30      120.86      6.02 o
  -4  13   1      111.30      110.83      4.68 o
   3 -13  -1       10.84       13.07      1.42 o
   3 -13  -1       10.84        7.25      2.67 o
  -3  13   1       10.84       14.73      3.16 o
  -3  13   1       10.84       12.32      2.19 o
   2 -13  -1      174.26      167.51      6.65 o
   2 -13  -1      174.26      171.36      7.82 o
  -2  13   1      174.26      176.98      7.73 o
  -2  13   1      174.26      176.95      6.49 o
   1 -13  -1      330.66      316.06     11.95 o
   1 -13  -1      330.66      304.32     13.04 o
  -1  13   1      330.66      331.51     11.20 o
  -1  13   1      330.66      332.96     12.96 o
   0 -13  -1      132.49      129.14      6.65 o
   0 -13  -1      132.49      115.25      5.88 o
   0  13   1      132.49      146.50      6.86 o
   0  13   1      132.49      164.69      5.82 o
  -1 -13  -1        4.07        3.86      3.56 o
  -1 -13  -1        4.07        4.22      3.00 o
   1  13   1        4.07        2.94      3.75 o
   1  13   1        4.07        5.98      3.13 o
  -2 -13  -1       15.57        9.46      4.21 o
  -2 -13  -1       15.57       14.96      3.72 o
   2  13   1       15.57       21.42      4.28 o
  -3 -13  -1       49.33       47.73      4.84 o
  -3 -13  -1       49.33       47.71      5.25 o
   3  13   1       49.33       41.47      5.02 o
  -4 -13  -1        1.59        2.87      2.58 o
   4  13   1        1.59        2.17      5.07 o
   5  13   1      130.57      142.14      7.39 o
   5  13   1       43.41       55.47      4.51 o
  -6 -13  -1        2.49        5.85      3.52 o
  -6 -13  -1        7.50        6.64      3.46 o
   6  13   1        2.49        2.70      3.06 o
   6  13   1        2.49        2.71      2.97 o
   6  13   1        7.50        7.51      3.28 o
  -7 -13  -1       68.23       71.47      6.04 o
  -7 -13  -1       22.68       26.57      4.28 o
   7  13   1       22.68       22.11      4.10 o
   8 -14  -1        0.58        3.80      1.94 o
   8 -14  -1        0.58        1.36      3.36 o
   8 -14  -1        1.74        2.63      3.43 o
  -8  14   1        0.58       -1.30      3.23 o
  -8  14   1        0.58        2.74      3.39 o
  -8  14   1        1.74        1.92      1.81 o
  -8  14   1        1.74        2.53      3.25 o
   7 -14  -1        0.55       -3.02      3.27 o
   7 -14  -1        0.55        0.49      1.71 o
   7 -14  -1        1.67        1.62      2.93 o
   7 -14  -1        1.67       -2.13      3.43 o
  -7  14   1        0.55       -0.81      2.58 o
  -7  14   1        0.55       -1.00      2.90 o
  -7  14   1        1.67        3.98      1.68 o
  -7  14   1        1.67        1.42      2.72 o
   6 -14  -1       13.16       11.96      1.93 o
   6 -14  -1       39.60       42.92      4.25 o
   6 -14  -1       39.60       40.91      4.03 o
  -6  14   1       39.60       41.71      2.82 o
  -6  14   1       39.60       31.77      3.62 o
  -6  14   1       13.16       17.03      3.50 o
   5 -14  -1        1.43        0.69      2.55 o
   5 -14  -1        1.43       -0.22      2.45 o
   5 -14  -1        0.47        0.90      1.46 o
  -5  14   1        1.43        0.50      2.30 o
  -5  14   1        1.43        1.87      1.44 o
  -5  14   1        0.47        1.69      2.44 o
   4 -14  -1       19.37       22.75      3.63 o
   4 -14  -1        6.44        5.98      1.51 o
  -4  14   1       19.37       20.04      2.83 o
  -4  14   1       19.37       19.98      1.99 o
  -4  14   1        6.44        6.33      2.51 o
   3 -14  -1        1.97        2.66      1.46 o
   3 -14  -1        5.93        4.01      2.87 o
   3 -14  -1        5.93        6.57      1.16 o
  -3  14   1        5.93        7.88      2.51 o
  -3  14   1        5.93        4.78      1.58 o
  -3  14   1        1.97        0.98      2.38 o
   2 -14  -1       58.23       64.52      3.25 o
   2 -14  -1       58.23       62.92      4.64 o
   2 -14  -1       19.36       21.38      1.98 o
  -2  14   1       58.23       67.41      3.48 o
  -2  14   1       58.23       60.66      4.12 o
  -2  14   1       19.36       19.90      2.79 o
  -2  14   1       19.36       18.63      1.54 o
   1 -14  -1        2.39        4.20      1.55 o
   1 -14  -1        7.18        4.50      1.67 o
   1 -14  -1        7.18        6.08      2.62 o
  -1  14   1        2.39        3.09      1.16 o
  -1  14   1        2.39        4.26      2.28 o
  -1  14   1        7.18       12.61      1.92 o
  -1  14   1        7.18       10.58      2.32 o
   0 -14  -1        0.14        1.23      1.70 o
   0 -14  -1        0.43        2.65      1.76 o
   0 -14  -1        0.43        0.55      2.45 o
   0  14   1        0.43        0.51      2.18 o
   0  14   1        0.43       -0.83      1.59 o
   0  14   1        0.14        1.66      1.29 o
   0  14   1        0.14        3.54      2.51 o
  -1 -14  -1       13.94       16.83      2.36 o
  -1 -14  -1       13.94       12.40      2.92 o
  -1 -14  -1        4.64        1.71      1.82 o
   1  14   1        4.64        5.02      2.52 o
   1  14   1        4.64        3.34      1.55 o
   1  14   1       13.94       12.15      2.40 o
  -2 -14  -1       42.32       46.69      4.70 o
  -2 -14  -1       42.32       37.86      3.55 o
  -2 -14  -1       14.07       15.25      3.60 o
   2  14   1       14.07       13.85      2.96 o
   2  14   1       14.07        8.64      1.86 o
   2  14   1       42.32       40.85      3.69 o
  -3 -14  -1      131.26      128.91      7.28 o
  -3 -14  -1      131.26      140.73      6.74 o
   3  14   1       43.64       32.64      3.67 o
   3  14   1       43.64       48.47      3.59 o
   3  14   1      131.26      129.46      6.87 o
  -4 -14  -1       16.06       20.17      3.47 o
   4  14   1        5.34        3.47      2.85 o
   4  14   1       16.06       17.83      3.38 o
   5  14   1       47.09       44.16      4.56 o
   5  14   1       47.09       47.13      4.40 o
   5  14   1      141.65      166.09      8.55 o
   6  14   1        9.25       14.03      3.52 o
   6  14   1        9.25        7.66      3.62 o
   7 -15  -1        0.51        0.96      3.61 o
   6 -15  -1       14.15       10.73      6.35 o
  -6  15   1       14.15       25.33      5.82 o
  -6  15   1       14.15       18.54      3.73 o
   5 -15  -1       22.56       19.06      4.94 o
  -5  15   1       22.56       16.31      4.63 o
  -5  15   1       22.56       19.93      3.42 o
   4 -15  -1       29.23       26.00      4.59 o
  -4  15   1       29.23       29.66      3.25 o
  -4  15   1       29.23       19.81      4.39 o
   3 -15  -1        3.16        4.04      1.52 o
   3 -15  -1        3.16        9.86      3.42 o
  -3  15   1        3.16        2.58      2.64 o
  -3  15   1        3.16        3.66      3.41 o
   2 -15  -1       16.75       18.59      2.18 o
   2 -15  -1       16.75       17.96      4.03 o
  -2  15   1       16.75       19.09      3.55 o
  -2  15   1       16.75       16.85      2.75 o
   1 -15  -1       19.60       17.42      3.64 o
   1 -15  -1       19.60       15.23      2.71 o
  -1  15   1       19.60       24.46      4.43 o
  -1  15   1       19.60       20.22      3.24 o
   0 -15  -1       93.28       99.97      6.49 o
   0 -15  -1       93.28       97.21      5.26 o
   0  15   1       93.28      102.58      6.38 o
   0  15   1       93.28       93.88      5.30 o
  -1 -15  -1       37.74       40.72      4.40 o
  -1 -15  -1       37.74       46.07      5.49 o
   1  15   1       37.74       52.86      5.37 o
  -2 -15  -1       91.86      110.66      7.41 o
  -2 -15  -1       91.86       97.22      6.26 o
   2  15   1       91.86      104.10      7.37 o
  -3 -15  -1       69.09       64.63      4.92 o
   3  15   1       69.24       74.35      7.03 o
  -4 -15  -1       49.49       68.47      5.43 o
   4  15   1       50.85       60.14      7.99 o
   6 -16  -1       19.30       15.22      4.64 o
   5 -16  -1        8.75        9.36      2.15 o
   5 -16  -1       26.33       24.70      4.52 o
  -5  16   1       26.33       19.64      3.56 o
  -5  16   1       26.33       17.32      2.43 o
  -5  16   1        8.75        8.17      3.77 o
   4 -16  -1        3.51        0.89      3.10 o
   4 -16  -1        1.17        1.87      1.93 o
  -4  16   1        3.51        5.42      2.14 o
  -4  16   1        3.51        5.26      3.37 o
  -4  16   1        1.17        0.05      3.06 o
   3 -16  -1        3.07        1.93      3.22 o
   3 -16  -1        3.07        2.45      1.26 o
   3 -16  -1        1.02        0.92      1.92 o
  -3  16   1        3.07        1.03      1.97 o
  -3  16   1        3.07        5.66      2.82 o
  -3  16   1        1.02        1.91      3.00 o
   2 -16  -1        4.87        0.45      1.93 o
   2 -16  -1       14.64       11.86      3.85 o
   2 -16  -1       14.64       18.28      2.05 o
  -2  16   1        4.87        4.78      1.03 o
  -2  16   1        4.87        5.08      2.99 o
  -2  16   1       14.64       15.86      3.39 o
  -2  16   1       14.64       13.57      2.40 o
   1 -16  -1       14.34       17.29      3.86 o
   1 -16  -1       14.34       12.90      2.12 o
   1 -16  -1        4.77        4.30      2.09 o
  -1  16   1        4.77        5.76      1.42 o
  -1  16   1        4.77        5.52      3.31 o
  -1  16   1       14.34       17.72      3.23 o
  -1  16   1       14.34       13.44      2.47 o
   0 -16  -1       41.34       39.73      3.52 o
   0 -16  -1       41.34       31.25      4.27 o
   0 -16  -1       13.74       12.40      2.39 o
   0  16   1       13.74       11.27      3.49 o
   0  16   1       13.74       11.46      1.88 o
   0  16   1       41.34       43.51      4.39 o
  -1 -16  -1       98.37       97.41      5.55 o
  -1 -16  -1       98.37      102.70      7.25 o
  -1 -16  -1       32.70       26.44      5.27 o
   1  16   1       98.37      107.98      6.12 o
   1  16   1       32.70       30.06      2.70 o
   1  16   1       32.70       38.94      4.20 o
  -2 -16  -1       23.77       27.01      3.29 o
  -2 -16  -1       23.77       29.72      4.28 o
   2  16   1       23.77       27.08      3.81 o
   2  16   1        7.90        7.77      3.28 o
   2  16   1        7.90       10.14      2.33 o
  -3 -16  -1       45.66       42.38      3.98 o
   3  16   1       15.18       15.53      3.83 o
   3  16   1       45.66       39.53      4.41 o
  -3  17   1       57.59       62.10      4.59 o
   2 -17  -1        8.55       14.35      2.78 o
  -2  17   1        8.55       10.54      5.66 o
  -2  17   1        8.55        8.09      4.06 o
  -1  17   1       70.42       73.12      6.84 o
   0  17   1       35.92       50.52      7.16 o
   1  17   1        8.30       18.96      7.43 o
   1  17  -2        0.16        0.62      3.90 o
  -1 -17   2        0.49        0.51      4.66 o
   0  17  -2        0.49        1.85      3.84 o
   0 -17   2        1.48        1.72      4.47 o
   0 -17   2        1.48        1.33      4.01 o
  -1  17  -2        3.80        2.90      2.24 o
  -1  17  -2        3.80        6.64      3.91 o
  -1  17  -2       11.43       14.03      3.99 o
   1 -17   2       11.43       21.80      3.74 o
   1 -17   2       11.43       13.36      4.90 o
  -2  17  -2       26.29       17.97      2.07 o
  -2  17  -2       26.29       31.39      4.18 o
  -2  17  -2       79.07       99.36      6.78 o
   2 -17   2       26.29       31.79      3.34 o
  -3  17  -2      125.77      176.25      7.81 o
  -3  17  -2      125.77      178.49      8.84 o
  -3  17  -2       41.81       56.17      5.46 o
  -3  17  -2       41.81       50.54      2.96 o
   3 -17   2       41.81       52.78      4.44 o
  -4  17  -2      139.44      167.61      7.16 o
  -4  17  -2      139.44      146.10      8.95 o
   4 -17   2       46.36       49.45      4.47 o
   4 -17   2      139.44      155.62      6.35 o
   3  16  -2       99.46      108.90      6.04 o
  -3 -16   2      299.16      347.81     14.12 o
  -3 -16   2      299.16      337.43     15.34 o
   2  16  -2        5.80       10.96      3.90 o
   2  16  -2        5.80        7.68      2.44 o
  -2 -16   2       17.45       20.20      3.40 o
  -2 -16   2       17.45       23.75      4.34 o
   1  16  -2       49.89       62.50      4.16 o
   1  16  -2       49.89       46.12      4.83 o
  -1 -16   2      150.06      163.15      8.76 o
  -1 -16   2      150.06      165.52      7.78 o
   0  16  -2       18.34       24.55      3.51 o
   0 -16   2       52.50       57.04      6.99 o
   0 -16   2       18.34       18.43      2.87 o
  -1  16  -2       14.76       19.90      6.05 o
   1 -16   2       14.76       12.61      5.60 o
   1 -16   2        4.89        3.98      2.13 o
  -2  16  -2       15.18       15.24      5.49 o
  -2  16  -2       15.18       17.93      4.36 o
   2 -16   2       15.18       20.71      5.63 o
   2 -16   2       15.18       18.65      3.81 o
  -3  16  -2       65.92       66.59      5.01 o
  -3  16  -2       65.92       63.69      6.30 o
   3 -16   2       65.92       59.22      4.30 o
   3 -16   2       65.92       62.13      6.39 o
  -4  16  -2      139.45      174.23      8.69 o
  -4  16  -2      139.45      156.43      6.94 o
   4 -16   2      139.45      144.70      8.16 o
   4 -16   2      139.45      137.31      6.22 o
  -5  16  -2       63.87       87.88      5.25 o
  -5  16  -2       63.87       86.90      6.98 o
   5 -16   2       63.87       83.64      6.28 o
   5  15  -2        0.20        1.46      3.16 o
   4  15  -2       27.34       29.63      3.41 o
   3  15  -2       51.96       55.59      4.32 o
   3  15  -2       51.96       66.73      5.19 o
  -3 -15   2      156.30      173.80      8.41 o
  -3 -15   2      156.30      177.69      9.23 o
   2  15  -2       32.50       33.30      3.69 o
   2  15  -2       32.50       36.37      3.53 o
  -2 -15   2       97.76      107.94      6.76 o
  -2 -15   2       97.76      122.80      6.38 o
   1  15  -2       14.80       12.68      2.86 o
   1  15  -2       14.80       11.70      2.15 o
   1  15  -2       44.50       37.05      3.66 o
  -1 -15   2       44.50       39.81      3.61 o
  -1 -15   2       44.50       44.63      4.61 o
   0  15  -2       20.66       20.25      2.18 o
   0  15  -2       20.66       13.91      2.87 o
   0  15  -2       62.16       57.26      4.28 o
   0 -15   2       62.16       59.41      4.94 o
   0 -15   2       62.16       62.60      4.21 o
   0 -15   2       20.66       17.27      2.45 o
  -1  15  -2       94.66       77.97      5.15 o
  -1  15  -2       94.66       90.20      4.49 o
  -1  15  -2       31.47       26.90      3.21 o
  -1  15  -2       31.47       24.16      2.17 o
   1 -15   2       94.66       83.12      5.99 o
   1 -15   2       94.66       79.38      4.64 o
   1 -15   2       31.47       24.75      2.48 o
  -2  15  -2        7.09        8.12      3.00 o
  -2  15  -2        7.09        6.93      1.46 o
  -2  15  -2       21.32       23.98      3.02 o
  -2  15  -2       21.32       20.51      2.38 o
   2 -15   2       21.32       26.77      2.50 o
   2 -15   2       21.32       21.75      3.55 o
   2 -15   2        7.09        8.92      2.07 o
  -3  15  -2       17.33       20.77      3.45 o
  -3  15  -2       17.33       14.14      1.55 o
  -3  15  -2       52.12       64.80      4.80 o
  -3  15  -2       52.12       62.40      3.83 o
   3 -15   2       17.33       19.71      2.35 o
   3 -15   2       52.12       58.38      5.02 o
   3 -15   2       52.12       53.42      3.46 o
  -4  15  -2        2.32        4.49      1.19 o
  -4  15  -2        2.32        3.92      2.77 o
  -4  15  -2        2.32        3.69      2.68 o
  -4  15  -2        6.99       10.00      3.10 o
  -4  15  -2        6.99       10.47      2.02 o
   4 -15   2        6.99        9.62      1.68 o
   4 -15   2        6.99       11.12      3.31 o
   4 -15   2        6.99       12.48      3.43 o
   4 -15   2        2.32        7.36      2.06 o
  -5  15  -2       38.59       49.24      4.45 o
  -5  15  -2       38.59       50.20      3.57 o
  -5  15  -2       12.83       14.04      2.95 o
  -5  15  -2       12.83       14.10      3.27 o
   5 -15   2       12.83       16.07      2.37 o
   5 -15   2       12.83       14.78      3.31 o
   5 -15   2       38.59       50.21      2.61 o
   5 -15   2       38.59       56.19      4.89 o
   5 -15   2       38.59       49.94      5.02 o
  -6  15  -2       75.93       85.52      5.82 o
  -6  15  -2       75.93       93.42      4.75 o
  -6  15  -2       25.24       29.56      4.50 o
  -6  15  -2       25.24       39.38      4.01 o
   6 -15   2       75.93       86.19      7.00 o
   6 -15   2       75.93      101.00      6.76 o
   6 -15   2       25.24       29.65      2.96 o
   6 -15   2       25.24       36.55      4.59 o
  -7  15  -2        1.54        4.21      3.61 o
   7 -15   2        4.64        2.77      4.34 o
   5  14  -2        0.10        0.74      2.75 o
   4  14  -2        9.04        3.49      2.37 o
   4  14  -2        9.04        8.76      3.10 o
   3  14  -2       73.65       82.90      5.11 o
   3  14  -2       73.65       84.93      4.76 o
  -3 -14   2      221.55      246.14     10.76 o
  -3 -14   2      221.55      238.42     10.27 o
   2  14  -2       10.34        9.41      2.49 o
   2  14  -2       10.34        7.42      1.96 o
   2  14  -2       31.11       31.71      3.47 o
  -2 -14   2       31.11       19.10      3.25 o
  -2 -14   2       31.11       27.55      3.11 o
   1  14  -2        5.53        9.06      2.53 o
   1  14  -2        1.84        3.22      1.64 o
   1  14  -2        1.84        3.04      2.30 o
  -1 -14   2        5.53        3.86      2.12 o
  -1 -14   2        5.53        8.58      2.74 o
   0  14  -2        3.61        2.23      2.23 o
   0 -14   2       15.85       11.16      3.62 o
   0 -14   2        3.61        3.22      2.48 o
   0 -14   2        1.20        1.51      1.70 o
  -1  14  -2        1.07        1.17      1.73 o
  -1  14  -2        1.07        2.06      1.96 o
   1 -14   2        1.10       -2.14      3.84 o
   1 -14   2        1.10       -1.31      3.06 o
  -2  14  -2       45.98       35.97      3.53 o
  -2  14  -2       45.98       52.08      4.55 o
   2 -14   2       45.98       37.17      4.42 o
   2 -14   2       45.98       36.90      3.39 o
  -3  14  -2       49.70       48.75      3.49 o
  -3  14  -2       49.70       49.33      4.47 o
   3 -14   2       49.70       35.64      4.49 o
   3 -14   2       49.70       36.42      3.11 o
  -4  14  -2       42.48       46.69      4.72 o
   4 -14   2       42.48       39.84      2.69 o
   4 -14   2       42.48       39.88      4.46 o
  -5  14  -2       21.70       21.70      3.60 o
   5 -14   2       21.70       18.13      3.66 o
   5 -14   2       21.70       20.79      1.77 o
   5 -14   2       21.70       24.86      3.75 o
  -6  14  -2       86.33       88.25      4.45 o
  -6  14  -2       86.33       92.94      5.64 o
   6 -14   2       86.33       82.61      5.70 o
   6 -14   2       86.33       87.02      6.36 o
  -7  14  -2      116.70      137.51      7.93 o
  -7  14  -2      116.70      142.01      6.18 o
   7 -14   2      116.70      130.99      8.14 o
   7 -14   2      116.70      135.15      8.21 o
   7  13  -2       32.03       37.11      3.87 o
  -7 -13   2       10.65       11.30      4.46 o
  -7 -13   2       32.03       30.37      4.83 o
   6  13  -2       23.51       33.38      3.45 o
   5  13  -2        7.58        5.84      2.51 o
   5  13  -2        7.58        7.72      2.66 o
   4  13  -2        2.61        2.88      2.58 o
   4  13  -2        2.61        3.09      2.20 o
  -4 -13   2        7.86        8.68      3.20 o
   3  13  -2       50.37       64.07      4.19 o
   3  13  -2       50.37       59.43      3.93 o
  -3 -13   2      151.53      177.26      8.16 o
  -3 -13   2      151.53      188.14      8.49 o
   2  13  -2        2.93        3.48      1.98 o
   2  13  -2        2.93        1.15      1.57 o
   2  13  -2        8.80       10.24      2.29 o
  -2 -13   2        8.80        8.29      2.23 o
  -2 -13   2        8.80        4.52      2.45 o
   1  13  -2       14.08       14.87      2.20 o
   1  13  -2        4.68        4.06      1.59 o
   1  13  -2        4.68        6.21      2.13 o
  -1 -13   2       14.08       13.61      2.69 o
  -1 -13   2       14.08       17.11      2.34 o
  -1 -13   2        4.68        5.14      1.73 o
   0  13  -2       12.03        9.71      1.81 o
   0  13  -2       12.03        6.13      2.07 o
   0  13  -2        4.00        3.49      1.90 o
   0  13  -2        4.00        0.94      1.38 o
   0  13  -2        4.00        2.93      2.23 o
   0 -13   2       12.03        8.70      1.92 o
   0 -13   2       12.03        5.92      2.52 o
   0 -13   2        4.00        0.90      1.56 o
  -1  13  -2       20.72       18.34      1.79 o
  -1  13  -2       20.72       15.40      2.21 o
  -1  13  -2       20.72       18.65      2.67 o
  -1  13  -2       62.31       48.92      3.09 o
  -1  13  -2       62.31       47.84      3.62 o
   1 -13   2       20.72       20.66      2.00 o
   1 -13   2       62.31       42.68      3.13 o
   1 -13   2       62.31       55.40      3.95 o
  -2  13  -2      216.01      206.58      7.28 o
  -2  13  -2      216.01      204.30      8.46 o
  -2  13  -2       71.81       72.60      4.17 o
  -2  13  -2       71.81       65.49      3.20 o
  -2  13  -2       71.81       68.89      4.01 o
   2 -13   2      216.01      187.03      7.76 o
   2 -13   2      216.01      186.20      8.78 o
   2 -13   2       71.81       62.05      3.34 o
  -3  13  -2        6.00        4.62      2.00 o
  -3  13  -2        6.00        5.81      2.20 o
  -3  13  -2        6.00        3.78      1.09 o
  -3  13  -2       18.06       13.04      2.29 o
  -3  13  -2       18.06       18.55      1.83 o
   3 -13   2       18.06       15.88      2.56 o
   3 -13   2       18.06       16.85      1.81 o
   3 -13   2       18.06       17.34      2.82 o
   3 -13   2        6.00        1.03      1.38 o
  -4  13  -2        8.29        7.83      2.12 o
  -4  13  -2        8.29        5.31      2.24 o
  -4  13  -2        8.29        5.67      1.00 o
  -4  13  -2       24.94       24.90      2.90 o
  -4  13  -2       24.94       22.12      2.02 o
   4 -13   2        8.29        4.25      1.57 o
   4 -13   2       24.94       17.31      2.92 o
   4 -13   2       24.94       21.54      3.05 o
   4 -13   2       24.94       23.24      2.10 o
  -5  13  -2        7.45        7.97      0.93 o
  -5  13  -2        7.45        6.57      2.65 o
  -5  13  -2        7.45        3.89      2.27 o
  -5  13  -2       22.40       19.52      2.01 o
  -5  13  -2       22.40       21.55      3.05 o
   5 -13   2       22.40       26.25      3.26 o
   5 -13   2       22.40       24.25      3.29 o
   5 -13   2       22.40       22.68      1.71 o
   5 -13   2        7.45        8.95      1.77 o
   5 -13   2        7.45        8.60      2.70 o
  -6  13  -2      116.64      125.35      6.38 o
  -6  13  -2      116.64      121.87      5.11 o
  -6  13  -2       38.78       38.82      4.09 o
  -6  13  -2       38.78       44.98      4.14 o
   6 -13   2      116.64      113.55      6.86 o
   6 -13   2      116.64      128.23      6.57 o
   6 -13   2       38.78       37.30      3.06 o
   6 -13   2       38.78       45.25      4.15 o
  -7  13  -2       20.58       21.04      3.08 o
  -7  13  -2       20.58       17.94      3.39 o
  -7  13  -2       61.92       74.58      5.16 o
  -7  13  -2       61.92       73.85      3.92 o
   7 -13   2       61.92       81.76      5.85 o
   7 -13   2       61.92       65.73      5.18 o
   7 -13   2       20.58       25.29      2.40 o
   7 -13   2       20.58       20.07      3.48 o
  -8  13  -2        1.51        0.67      2.79 o
  -8  13  -2        1.51        4.43      3.29 o
  -8  13  -2        4.55        3.42      1.85 o
   8 -13   2        1.51        0.58      3.30 o
   8 -13   2        1.51        1.92      2.01 o
   8 -13   2        4.55        8.65      3.37 o
   8  12  -2        3.59        1.26      2.56 o
  -8 -12   2        3.59        3.94      3.88 o
  -8 -12   2        1.19        0.42      3.41 o
  -8 -12   2        1.19        2.14      3.23 o
   7  12  -2        0.54        0.45      2.43 o
  -7 -12   2        0.18       -0.68      3.24 o
  -7 -12   2        0.54        0.39      3.57 o
   6  12  -2       17.35       20.72      3.12 o
   6  12  -2       52.20       70.79      4.49 o
  -6 -12   2       52.20       78.10      5.58 o
  -6 -12   2       17.35       30.74      3.56 o
   5  12  -2        0.78        1.43      2.07 o
   5  12  -2        0.26       -0.71      2.41 o
  -5 -12   2        0.78        1.16      2.59 o
  -5 -12   2        0.26       -0.67      2.08 o
   4  12  -2        1.87       -0.52      2.22 o
   4  12  -2        1.87        0.92      1.90 o
  -4 -12   2        5.63        2.38      2.68 o
   3  12  -2        6.14        4.62      2.00 o
   3  12  -2        2.04       -0.11      1.67 o
   3  12  -2        2.04        1.09      1.87 o
  -3 -12   2        6.14        6.20      2.29 o
  -3 -12   2        6.14        7.58      2.58 o
   2  12  -2       25.65       27.76      2.56 o
   2  12  -2        8.53        9.65      2.08 o
   2  12  -2        8.53       10.04      1.79 o
  -2 -12   2       25.65       21.09      2.80 o
  -2 -12   2       25.65       20.03      2.40 o
   1  12  -2       15.58       12.37      1.73 o
   1  12  -2       15.58       16.87      2.23 o
   1  12  -2        5.18        5.40      1.55 o
   1  12  -2        5.18        4.87      1.83 o
  -1 -12   2       15.58       14.31      2.48 o
  -1 -12   2       15.58       17.84      2.15 o
  -1 -12   2        5.18        5.07      1.50 o
   0  12  -2      103.64       94.32      4.78 o
   0 -12   2      103.64      106.29      4.84 o
   0 -12   2      103.64      108.75      5.44 o
   0 -12   2       34.45       37.99      2.54 o
  -1  12  -2       11.52        9.71      1.53 o
  -1  12  -2       11.52        5.53      1.83 o
   1 -12   2       47.78       32.65      3.68 o
   1 -12   2       47.78       36.18      2.92 o
  -2  12  -2      326.17      289.63     11.73 o
  -2  12  -2      326.17      292.67     10.18 o
   2 -12   2      326.17      281.61     10.91 o
   2 -12   2      326.17      299.99     12.08 o
  -3  12  -2        4.68        6.10      2.89 o
   3 -12   2        4.68        1.61      1.85 o
   3 -12   2        4.68        2.03      3.04 o
  -4  12  -2        3.13        6.01      2.25 o
  -4  12  -2        3.13        6.47      2.98 o
   4 -12   2        3.13        4.42      1.64 o
   4 -12   2        3.13        3.26      3.02 o
   4 -12   2        3.13        0.77      2.93 o
  -5  12  -2       17.02       14.11      2.77 o
  -5  12  -2       17.02       13.01      2.18 o
   5 -12   2       17.02       11.77      3.25 o
   5 -12   2       17.02       14.83      1.40 o
   5 -12   2       17.02       13.62      2.82 o
  -6  12  -2        2.10        2.40      2.15 o
   6 -12   2        2.10        4.53      2.98 o
   6 -12   2        2.10        6.15      3.18 o
  -7  12  -2      129.57      160.53      6.24 o
   7 -12   2      129.57      153.71      8.09 o
  -8  12  -2       15.40       11.98      3.00 o
   8 -12   2       15.40       15.70      4.90 o
  -9  12  -2       16.08       16.87      3.79 o
   8  11  -2      130.36      137.48      6.72 o
  -8 -11   2       43.34       48.71      4.80 o
  -8 -11   2       43.34       50.49      4.96 o
  -8 -11   2      130.36      158.09      8.37 o
   7  11  -2        0.68       -0.25      2.06 o
   7  11  -2        0.22        2.47      2.76 o
  -7 -11   2        0.22        0.80      2.81 o
  -7 -11   2        0.22        0.99      2.36 o
  -7 -11   2        0.68       -0.26      3.04 o
   6  11  -2       96.36       92.14      5.05 o
   6  11  -2       32.04       34.66      3.35 o
  -6 -11   2       32.04       32.97      3.28 o
  -6 -11   2       32.04       37.41      3.27 o
  -6 -11   2       96.36      114.47      5.74 o
   5  11  -2        1.06        1.80      1.95 o
   5  11  -2        3.19        4.76      1.90 o
  -5 -11   2        1.06        0.98      2.13 o
  -5 -11   2        3.19        1.32      2.31 o
   4  11  -2       12.65        9.08      1.95 o
   4  11  -2       12.65       10.96      2.03 o
   4  11  -2        4.21        5.31      2.15 o
   4  11  -2        4.21        2.45      1.73 o
  -4 -11   2        4.21        1.27      1.92 o
  -4 -11   2       12.65       13.95      2.39 o
  -4 -11   2       12.65       10.90      2.52 o
   3  11  -2      138.73      138.72      5.96 o
   3  11  -2      138.73      133.04      6.13 o
   3  11  -2      417.30      406.92     15.70 o
   3  11  -2      417.30      432.59     15.74 o
  -3 -11   2      138.73      131.69      7.29 o
  -3 -11   2      417.30      422.54     15.77 o
  -3 -11   2      417.30      403.48     16.23 o
  -3 -11   2      417.30      397.24     15.52 o
   2  11  -2        5.72        5.25      1.51 o
   2  11  -2        5.72        8.75      1.71 o
   2  11  -2        5.72        5.39      1.85 o
   2  11  -2       17.20       14.05      1.93 o
  -2 -11   2       17.20       16.07      2.31 o
  -2 -11   2       17.20       13.10      2.00 o
  -2 -11   2        5.72        4.19      1.43 o
   1  11  -2        0.28       -0.09      1.11 o
   1  11  -2        0.28        0.93      1.46 o
   1  11  -2        0.28        0.54      1.22 o
   1  11  -2        0.83        1.75      1.37 o
   1  11  -2        0.83        0.05      1.20 o
  -1 -11   2        0.28       -0.93      1.22 o
  -1 -11   2        0.83       -0.50      1.47 o
  -1 -11   2        0.83       -0.08      1.85 o
   0  11  -2       62.96       57.95      2.92 o
   0  11  -2       62.96       50.85      3.26 o
   0  11  -2       62.96       51.50      2.96 o
   0  11  -2      189.38      186.39      7.57 o
   0  11  -2      189.38      183.20      6.74 o
   0 -11   2      189.38      207.58      8.19 o
   0 -11   2      189.38      171.75      7.38 o
   0 -11   2       62.96       55.79      2.82 o
  -1  11  -2      156.88      172.81      7.32 o
  -1  11  -2      156.88      175.89      7.16 o
  -1  11  -2      156.88      170.79      6.67 o
  -1  11  -2      471.89      522.37     16.89 o
  -1  11  -2      471.89      514.25     19.14 o
   1 -11   2      471.89      499.13     19.65 o
   1 -11   2      471.89      500.39     18.50 o
   1 -11   2      156.88      166.51      6.24 o
  -2  11  -2        0.28        0.67      1.36 o
  -2  11  -2        0.28        0.37      1.06 o
  -2  11  -2        0.09        0.38      0.87 o
  -2  11  -2        0.09        0.50      1.47 o
  -2  11  -2        0.09       -0.97      1.25 o
   2 -11   2        0.28       -0.56      1.61 o
   2 -11   2        0.28        1.51      1.58 o
   2 -11   2        0.28       -0.21      1.04 o
   2 -11   2        0.09       -0.34      1.01 o
  -3  11  -2       65.54       66.10      3.00 o
  -3  11  -2       65.54       66.58      3.80 o
  -3  11  -2       21.79       20.66      1.57 o
  -3  11  -2       21.79       21.97      2.39 o
  -3  11  -2       21.79       19.94      2.08 o
   3 -11   2       65.54       58.89      3.89 o
   3 -11   2       65.54       62.53      3.07 o
   3 -11   2       65.54       61.60      3.92 o
   3 -11   2       21.79       21.27      1.88 o
  -4  11  -2        3.71        3.34      1.98 o
  -4  11  -2        3.71        1.60      1.54 o
  -4  11  -2        3.71        3.14      0.85 o
  -4  11  -2       11.16        7.61      1.88 o
  -4  11  -2       11.16        5.88      1.22 o
   4 -11   2       11.16        7.22      1.94 o
   4 -11   2       11.16        8.89      2.15 o
   4 -11   2       11.16        7.55      1.18 o
   4 -11   2        3.71        2.38      1.22 o
  -5  11  -2       30.76       27.78      2.66 o
  -5  11  -2       30.76       26.07      1.58 o
  -5  11  -2       30.76       28.59      2.87 o
  -5  11  -2       92.52       93.97      3.90 o
   5 -11   2       30.76       28.37      2.82 o
   5 -11   2       30.76       28.94      2.24 o
   5 -11   2       92.52       82.98      5.17 o
   5 -11   2       92.52       98.27      4.99 o
   5 -11   2       92.52       93.29      3.75 o
  -6  11  -2        2.26        0.72      1.17 o
  -6  11  -2        0.75        1.74      1.86 o
  -6  11  -2        0.75        1.65      2.01 o
  -6  11  -2        0.75       -0.05      0.51 o
   6 -11   2        0.75        0.39      1.99 o
   6 -11   2        2.26        2.26      2.43 o
   6 -11   2        2.26        1.31      1.98 o
  -7  11  -2       11.06       10.27      1.53 o
  -7  11  -2        3.68        3.89      2.38 o
  -7  11  -2        3.68        3.07      2.06 o
   7 -11   2        3.68        0.85      2.32 o
   7 -11   2        3.68        3.92      1.52 o
   7 -11   2       11.06        9.53      2.47 o
   7 -11   2       11.06       11.62      2.96 o
  -8  11  -2       33.46       40.92      2.72 o
  -8  11  -2       11.12       10.50      2.60 o
   8 -11   2       11.12       10.82      3.24 o
   8 -11   2       11.12       13.16      1.99 o
   8 -11   2       33.46       36.29      3.79 o
  -9  11  -2        2.50        0.79      2.73 o
  -9  11  -2        7.51        9.50      1.83 o
   9 -11   2        7.51        9.70      3.53 o
   9 -11   2        2.50        0.26      3.21 o
   9 -11   2        2.50        2.31      1.85 o
   9  10  -2        1.55        1.85      2.27 o
  -9 -10   2        1.55        2.99      3.88 o
  -9 -10   2        0.52       -1.73      3.58 o
  -9 -10   2        0.52       -0.03      2.71 o
   8  10  -2       45.21       53.89      3.81 o
  -8 -10   2       15.03       13.44      2.49 o
  -8 -10   2       15.03       12.02      3.12 o
  -8 -10   2       45.21       49.85      4.76 o
   7  10  -2       28.12       30.29      3.37 o
   7  10  -2       84.59       88.71      4.50 o
  -7 -10   2       28.12       19.38      2.60 o
  -7 -10   2       28.12       31.31      3.42 o
  -7 -10   2       84.59       67.40      4.96 o
   6  10  -2        8.39       10.39      1.85 o
   6  10  -2        2.79        4.16      2.29 o
  -6 -10   2        8.39        9.76      2.43 o
  -6 -10   2        2.79        3.66      1.92 o
  -6 -10   2        2.79        3.70      2.10 o
   5  10  -2        2.11        1.46      1.63 o
   5  10  -2        2.11        0.69      2.54 o
   5  10  -2        0.70        0.96      1.72 o
   5  10  -2        0.70       -0.71      1.87 o
  -5 -10   2        2.11        1.54      1.86 o
  -5 -10   2        0.70        3.94      1.85 o
  -5 -10   2        0.70       -1.04      1.90 o
   4  10  -2      130.42      136.98      6.00 o
   4  10  -2      130.42      135.78      5.84 o
   4  10  -2      130.42      130.17      5.95 o
   4  10  -2      392.30      397.14     15.53 o
   4  10  -2      392.30      415.43     15.19 o
  -4 -10   2      392.30      404.05     15.72 o
  -4 -10   2      392.30      423.08     16.03 o
  -4 -10   2      130.42      131.82      6.06 o
  -4 -10   2      130.42      129.95      5.90 o
   3  10  -2        8.28        8.96      1.74 o
   3  10  -2        8.28        7.52      1.64 o
   3  10  -2        8.28        9.36      1.67 o
   3  10  -2       24.90       26.78      2.49 o
   3  10  -2       24.90       28.26      2.43 o
  -3 -10   2       24.90       27.07      2.58 o
  -3 -10   2       24.90       27.99      2.75 o
  -3 -10   2       24.90       24.75      2.44 o
  -3 -10   2        8.28        7.50      1.77 o
   2  10  -2       10.19       11.50      1.57 o
   2  10  -2       10.19       10.07      1.71 o
   2  10  -2       10.19       12.66      1.68 o
   2  10  -2       30.65       28.92      2.27 o
   2  10  -2       30.65       33.98      2.49 o
   2  10  -2       30.65       34.53      2.42 o
  -2 -10   2       30.65       30.45      2.73 o
  -2 -10   2       30.65       31.03      2.42 o
  -2 -10   2       30.65       37.41      2.84 o
  -2 -10   2       10.19        9.48      1.40 o
  -2 -10   2       10.19       12.55      1.70 o
   1  10  -2        0.01        0.54      1.27 o
   1  10  -2        0.01       -0.58      1.02 o
   1  10  -2        0.02       -0.18      1.24 o
   1  10  -2        0.02        0.06      1.09 o
  -1 -10   2        0.01        0.49      1.00 o
  -1 -10   2        0.02       -0.29      1.45 o
  -1 -10   2        0.02       -0.96      1.20 o
   0  10  -2        4.49        2.47      1.06 o
   0  10  -2        4.49        2.64      1.22 o
   0  10  -2        1.49        1.68      0.98 o
   0  10  -2        1.49        2.38      1.53 o
   0 -10   2        4.49        2.92      1.23 o
   0 -10   2        4.49        1.57      1.50 o
   0 -10   2        1.49       -0.06      0.93 o
  -1  10  -2       11.43       12.12      1.61 o
  -1  10  -2       11.43       10.38      1.24 o
   1 -10   2       30.86       31.33      2.42 o
   1 -10   2       30.86       32.00      3.02 o
   1 -10   2       11.43       12.00      1.75 o
   1 -10   2        3.80        5.10      1.06 o
  -2  10  -2       35.71       26.29      2.66 o
   2 -10   2       35.71       24.22      2.56 o
   2 -10   2       35.71       25.38      2.16 o
   2 -10   2       35.71       25.62      2.81 o
  -3  10  -2       51.15       42.17      3.14 o
  -3  10  -2       51.15       44.46      2.52 o
   3 -10   2       51.15       42.81      3.06 o
   3 -10   2       51.15       41.77      3.23 o
   3 -10   2       51.15       45.46      2.45 o
  -4  10  -2      351.37      343.50     11.02 o
   4 -10   2      351.37      319.86     11.75 o
   4 -10   2      351.37      311.58     12.78 o
   4 -10   2      351.37      321.14     12.80 o
  -5  10  -2       32.47       34.53      2.11 o
   5 -10   2       32.47       32.56      3.00 o
   5 -10   2       32.47       33.96      2.95 o
   5 -10   2       32.47       28.67      1.72 o
  -6  10  -2       42.38       37.58      2.42 o
   6 -10   2       42.38       35.59      3.28 o
   6 -10   2       42.38       34.95      3.72 o
  -7  10  -2       75.11       83.56      3.85 o
   7 -10   2       75.11       78.01      5.26 o
  -8  10  -2       12.57       11.86      2.67 o
   8 -10   2       12.57       16.38      4.46 o
  -9  10  -2       33.54       28.36      3.41 o
  -9  10  -2       11.04        5.89      2.70 o
   9 -10   2       33.54       26.40      5.48 o
 -10  10  -2        0.74        0.94      2.86 o
 -10  10  -2        2.25       -0.43      3.71 o
  10 -10   2        2.25        3.47      6.11 o
   9   9  -2        0.76        0.97      1.92 o
  -9  -9   2        0.25       -2.20      3.00 o
  -9  -9   2        0.25        1.99      2.32 o
  -9  -9   2        0.76        1.39      3.52 o
   8   9  -2       60.32       56.63      4.76 o
   8   9  -2      181.45      162.22      6.96 o
  -8  -9   2       60.32       53.52      3.92 o
  -8  -9   2       60.32       56.53      4.74 o
  -8  -9   2      181.45      167.97      7.99 o
   7   9  -2      159.41      170.86      6.72 o
   7   9  -2       53.00       52.40      3.96 o
  -7  -9   2      159.41      142.63      7.33 o
  -7  -9   2       53.00       50.69      3.72 o
  -7  -9   2       53.00       55.10      3.93 o
   6   9  -2      124.05      119.58      5.30 o
   6   9  -2       41.24       42.40      2.83 o
   6   9  -2       41.24       40.36      3.57 o
  -6  -9   2      124.05      122.91      5.93 o
  -6  -9   2       41.24       32.51      3.16 o
  -6  -9   2       41.24       37.14      3.14 o
   5   9  -2       36.23       32.98      2.66 o
   5   9  -2       36.23       35.59      2.74 o
   5   9  -2       12.04       14.85      1.85 o
   5   9  -2       12.04       10.82      1.99 o
  -5  -9   2       12.04       16.01      2.12 o
  -5  -9   2       12.04       13.88      1.97 o
  -5  -9   2       36.23       34.32      3.21 o
   4   9  -2       44.56       43.37      2.70 o
   4   9  -2       44.56       38.78      2.96 o
   4   9  -2       44.56       39.58      2.88 o
   4   9  -2      134.05      130.65      5.59 o
   4   9  -2      134.05      126.59      5.45 o
  -4  -9   2      134.05      132.50      6.50 o
  -4  -9   2      134.05      126.62      5.93 o
  -4  -9   2      134.05      131.61      5.85 o
  -4  -9   2       44.56       39.20      2.86 o
  -4  -9   2       44.56       40.04      2.95 o
   3   9  -2      275.22      267.50     10.37 o
   3   9  -2      275.22      261.29     10.15 o
   3   9  -2       91.50       88.04      3.99 o
   3   9  -2       91.50       74.49      3.98 o
   3   9  -2       91.50       76.21      4.10 o
  -3  -9   2       91.50       86.56      4.09 o
  -3  -9   2       91.50       90.03      4.10 o
  -3  -9   2       91.50       90.36      3.70 o
  -3  -9   2      275.22      266.17     10.37 o
  -3  -9   2      275.22      274.54     10.51 o
  -3  -9   2      275.22      275.43     10.84 o
   2   9  -2       17.79       13.29      1.48 o
   2   9  -2       17.79       12.34      1.70 o
   2   9  -2       53.50       44.77      2.39 o
   2   9  -2       53.50       39.47      2.53 o
   2   9  -2       53.50       44.12      2.52 o
  -2  -9   2       17.79       12.95      1.54 o
  -2  -9   2       17.79       20.52      1.62 o
  -2  -9   2       17.79       13.64      1.69 o
  -2  -9   2       53.50       40.13      2.83 o
  -2  -9   2       53.50       36.92      2.70 o
  -2  -9   2       53.50       49.87      2.71 o
   1   9  -2      174.51      167.61      6.59 o
   1   9  -2      174.51      155.95      6.67 o
   1   9  -2      174.51      151.18      6.32 o
   1   9  -2      524.92      500.49     18.37 o
   1   9  -2      524.92      502.80     16.33 o
   1   9  -2      524.92      495.26     17.90 o
  -1  -9   2      524.92      458.82     18.81 o
  -1  -9   2      524.92      515.59     18.24 o
  -1  -9   2      524.92      490.76     17.98 o
  -1  -9   2      174.51      170.04      6.40 o
  -1  -9   2      174.51      170.34      6.83 o
  -1  -9   2      174.51      156.96      5.79 o
   0   9  -2        4.75        4.27      0.98 o
   0   9  -2        4.75        2.90      1.07 o
   0   9  -2        1.58       -0.28      1.23 o
   0   9  -2        1.58        1.73      0.92 o
   0   9  -2        1.58        1.87      1.12 o
   0  -9   2        4.75        4.72      1.19 o
   0  -9   2        4.75        4.33      1.40 o
   0  -9   2        1.58        1.88      0.84 o
  -1   9  -2        4.00        0.51      1.01 o
  -1   9  -2        4.00        1.33      0.81 o
  -1   9  -2        1.33       -0.14      0.78 o
  -1   9  -2        1.33       -0.59      1.05 o
  -1   9  -2        1.33        0.34      1.23 o
   1  -9   2        4.00        1.19      1.15 o
   1  -9   2        4.00        1.65      0.94 o
   1  -9   2        4.00        1.63      1.27 o
   1  -9   2        1.33        0.19      0.78 o
  -2   9  -2        1.12        2.26      1.18 o
  -2   9  -2        1.12        1.78      0.75 o
  -2   9  -2        1.12        2.56      1.24 o
  -2   9  -2        3.37        5.62      0.97 o
  -2   9  -2        3.37        6.34      1.33 o
   2  -9   2        3.37        3.81      1.34 o
   2  -9   2        3.37        5.45      1.50 o
   2  -9   2        3.37        6.54      1.09 o
   2  -9   2        1.12       -0.42      0.78 o
  -3   9  -2        2.93        2.41      1.16 o
  -3   9  -2        2.93        2.50      1.35 o
  -3   9  -2        2.93        2.70      0.72 o
  -3   9  -2        8.82        9.14      1.06 o
   3  -9   2        8.82        7.51      1.54 o
   3  -9   2        8.82        6.94      1.75 o
   3  -9   2        8.82        8.36      1.06 o
   3  -9   2        2.93        2.75      0.90 o
  -4   9  -2        0.76        0.57      1.38 o
  -4   9  -2        0.76        0.92      1.38 o
  -4   9  -2        0.76        0.12      0.63 o
  -4   9  -2        2.27        3.10      0.88 o
   4  -9   2        2.27        2.65      1.70 o
   4  -9   2        2.27        1.77      0.81 o
   4  -9   2        2.27        1.92      1.51 o
   4  -9   2        0.76        2.08      0.93 o
   4  -9   2        0.76        0.65      1.60 o
  -5   9  -2       31.44       28.51      1.62 o
  -5   9  -2       31.44       35.23      2.52 o
  -5   9  -2       31.44       28.94      2.67 o
  -5   9  -2       94.56       90.61      3.52 o
   5  -9   2       31.44       29.85      2.65 o
   5  -9   2       31.44       29.52      2.00 o
   5  -9   2       94.56       83.66      4.46 o
   5  -9   2       94.56       91.86      4.57 o
   5  -9   2       94.56       90.44      3.58 o
  -6   9  -2       20.17       18.59      2.38 o
  -6   9  -2       20.17       15.85      2.22 o
  -6   9  -2       20.17       18.13      1.20 o
  -6   9  -2       60.66       51.90      2.54 o
   6  -9   2       60.66       49.97      3.63 o
   6  -9   2       60.66       56.71      3.63 o
   6  -9   2       20.17       20.75      2.60 o
   6  -9   2       20.17       15.38      1.54 o
  -7   9  -2        0.14       -0.49      0.97 o
  -7   9  -2        0.05        0.11      1.73 o
   7  -9   2        0.05        0.58      2.06 o
   7  -9   2        0.05       -0.07      1.19 o
   7  -9   2        0.14        0.85      1.82 o
  -8   9  -2        8.37        8.57      2.41 o
  -8   9  -2       25.17       24.91      2.02 o
   8  -9   2        8.37        6.55      1.54 o
   8  -9   2        8.37        8.51      2.55 o
   8  -9   2       25.17       20.43      2.87 o
  -9   9  -2       18.16       11.87      2.73 o
  -9   9  -2       54.61       53.21      2.90 o
   9  -9   2       18.16       12.92      3.19 o
   9  -9   2       18.16       14.29      1.95 o
   9  -9   2       54.61       45.28      4.66 o
 -10   9  -2       32.50       35.61      2.84 o
 -10   9  -2       10.80        8.43      3.25 o
  10  -9   2       10.80       12.26      3.65 o
  10  -9   2       10.80        9.59      2.10 o
  10  -9   2       32.50       35.37      4.14 o
  10   8  -2       34.32       42.56      3.43 o
 -10  -8   2       11.41       11.83      2.64 o
 -10  -8   2       11.41       10.27      3.77 o
 -10  -8   2       34.32       37.34      4.59 o
   9   8  -2       10.21       13.40      3.00 o
   9   8  -2       30.70       30.68      2.89 o
  -9  -8   2       10.21       11.11      3.27 o
  -9  -8   2       10.21        8.55      2.15 o
  -9  -8   2       30.70       20.89      3.51 o
  -9  -8   2       30.70       25.65      2.93 o
   8   8  -2      378.93      372.62     13.71 o
   8   8  -2      125.98      120.54      6.61 o
   8   8  -2      125.98      134.88      6.32 o
  -8  -8   2      378.93      359.41     14.78 o
  -8  -8   2      378.93      365.01     12.82 o
  -8  -8   2      125.98      126.13      6.50 o
  -8  -8   2      125.98      116.32      5.71 o
   7   8  -2       60.53       56.69      3.72 o
   7   8  -2       60.53       57.77      4.08 o
   7   8  -2      182.06      157.91      6.71 o
  -7  -8   2      182.06      163.41      7.52 o
  -7  -8   2      182.06      177.01      6.51 o
  -7  -8   2       60.53       54.10      3.46 o
  -7  -8   2       60.53       52.42      3.78 o
   6   8  -2       60.92       64.46      3.50 o
   6   8  -2       60.92       69.85      4.03 o
   6   8  -2      183.23      192.15      7.40 o
   6   8  -2      183.23      175.33      7.61 o
  -6  -8   2       60.92       63.62      3.60 o
  -6  -8   2       60.92       55.29      3.73 o
  -6  -8   2      183.23      193.27      6.93 o
  -6  -8   2      183.23      177.34      7.93 o
   5   8  -2        2.87        0.75      1.31 o
   5   8  -2        2.87        1.91      1.27 o
   5   8  -2        0.95        1.13      1.49 o
   5   8  -2        0.95        0.12      1.19 o
  -5  -8   2        2.87        1.48      1.79 o
  -5  -8   2        2.87        1.64      1.36 o
  -5  -8   2        0.95        1.41      1.63 o
  -5  -8   2        0.95        1.14      1.37 o
   4   8  -2        6.95        4.85      1.80 o
   4   8  -2        6.95        4.39      1.39 o
   4   8  -2        6.95        7.39      1.45 o
   4   8  -2        6.95        7.10      1.63 o
   4   8  -2       20.92       21.22      1.85 o
   4   8  -2       20.92       17.03      1.62 o
  -4  -8   2        6.95        6.12      1.44 o
  -4  -8   2        6.95        5.83      1.40 o
  -4  -8   2       20.92       15.49      1.95 o
  -4  -8   2       20.92       17.57      2.02 o
  -4  -8   2       20.92       15.16      2.06 o
  -4  -8   2       20.92       15.53      1.61 o
   3   8  -2       16.43       14.02      1.54 o
   3   8  -2       16.43       18.55      1.50 o
   3   8  -2       16.43       16.85      1.81 o
   3   8  -2       16.43       16.57      1.80 o
   3   8  -2       49.41       45.14      2.57 o
   3   8  -2       49.41       47.82      2.60 o
  -3  -8   2       16.43       15.88      1.72 o
  -3  -8   2       16.43       21.23      1.68 o
  -3  -8   2       16.43       16.13      1.68 o
  -3  -8   2       49.41       49.99      2.53 o
  -3  -8   2       49.41       42.56      2.83 o
  -3  -8   2       49.41       47.14      2.86 o
  -3  -8   2       49.41       53.86      2.88 o
   2   8  -2       89.40       92.76      4.07 o
   2   8  -2       89.40       90.71      3.70 o
   2   8  -2       89.40       93.22      4.28 o
   2   8  -2       89.40      101.51      4.12 o
   2   8  -2      268.90      285.12     10.78 o
   2   8  -2      268.90      272.42      9.62 o
   2   8  -2      268.90      280.27     10.56 o
  -2  -8   2      268.90      305.92     10.86 o
  -2  -8   2      268.90      281.83     10.70 o
  -2  -8   2      268.90      291.33      9.66 o
  -2  -8   2      268.90      275.51     11.16 o
  -2  -8   2       89.40       94.85      3.73 o
  -2  -8   2       89.40       95.19      4.14 o
  -2  -8   2       89.40       92.39      4.14 o
   1   8  -2      177.93      181.63      6.13 o
   1   8  -2      177.93      177.10      6.70 o
   1   8  -2      177.93      169.54      6.79 o
   1   8  -2       59.15       63.72      2.82 o
   1   8  -2       59.15       53.15      2.72 o
   1   8  -2       59.15       54.40      2.97 o
  -1  -8   2      177.93      163.65      7.15 o
  -1  -8   2      177.93      165.06      6.76 o
  -1  -8   2      177.93      177.60      6.75 o
  -1  -8   2      177.93      180.18      6.15 o
  -1  -8   2       59.15       58.25      2.92 o
  -1  -8   2       59.15       60.47      2.56 o
  -1  -8   2       59.15       57.24      2.73 o
   0   8  -2      117.74      124.84      4.93 o
   0   8  -2      117.74      126.26      5.27 o
   0   8  -2      354.17      376.41     12.33 o
   0   8  -2      354.17      385.99     13.93 o
   0   8  -2      354.17      379.14     13.55 o
   0  -8   2      117.74      125.29      5.05 o
   0  -8   2      117.74      121.95      4.52 o
   0  -8   2      117.74      125.77      4.86 o
   0  -8   2      354.17      356.09     14.30 o
   0  -8   2      354.17      362.97     13.58 o
   0  -8   2      527.31      570.62     20.76 o
  -1   8  -2        5.53        9.48      1.27 o
  -1   8  -2        5.53       11.77      1.34 o
  -1   8  -2        5.53        6.86      0.90 o
   1  -8   2       39.18       38.43      2.68 o
   1  -8   2        5.53        9.70      1.41 o
   1  -8   2        1.84        5.09      0.91 o
  -2   8  -2       11.99       14.09      1.16 o
  -2   8  -2       25.03       26.65      2.22 o
   2  -8   2       25.03       18.98      2.20 o
   2  -8   2       25.03       21.71      1.72 o
   2  -8   2       25.03       24.05      2.05 o
  -3   8  -2       52.92       61.55      2.59 o
   3  -8   2       52.92       58.69      3.13 o
   3  -8   2       52.92       55.06      2.58 o
   3  -8   2       52.92       54.69      3.18 o
  -4   8  -2      314.44      316.70     10.42 o
   4  -8   2      314.44      291.17     11.22 o
   4  -8   2      314.44      323.74     12.17 o
   4  -8   2      314.44      325.57     12.17 o
  -5   8  -2      229.39      234.14      7.73 o
   5  -8   2      229.39      225.59      8.17 o
   5  -8   2      229.39      226.87      9.16 o
   5  -8   2      229.39      211.67      9.05 o
  -6   8  -2      232.60      225.19      7.42 o
   6  -8   2      232.60      217.20      9.02 o
   6  -8   2      232.60      208.89      8.76 o
   6  -8   2      232.60      204.98      7.59 o
  -7   8  -2       23.33       25.36      2.21 o
   7  -8   2       23.33       28.92      3.63 o
  -8   8  -2       16.28       18.28      2.52 o
   8  -8   2       16.28       11.02      3.80 o
  -9   8  -2       28.76       22.57      2.99 o
  -9   8  -2        9.46        6.65      2.35 o
   9  -8   2       28.76       29.06      4.85 o
   9  -8   2        9.46       11.64      1.80 o
 -10   8  -2       51.71       77.03      3.80 o
 -10   8  -2       17.19       15.64      3.09 o
  10  -8   2       17.19       25.50      3.89 o
  10  -8   2      125.76      126.82      8.01 o
 -11   8  -2        3.27        2.72      2.26 o
  11  -8   2        1.09       -0.09      2.16 o
  11  -8   2        3.27        1.54      3.73 o
  10   7  -2        0.26        2.66      1.64 o
 -10  -7   2        0.26        0.33      2.22 o
 -10  -7   2        0.26       -0.53      3.04 o
 -10  -7   2        0.09        0.71      2.09 o
 -10  -7   2        0.09       -0.71      2.88 o
   9   7  -2       29.98       32.52      3.66 o
   9   7  -2       29.98       32.66      3.29 o
   9   7  -2       90.16       82.87      4.18 o
  -9  -7   2       29.98       31.55      2.98 o
  -9  -7   2       29.98       27.55      3.41 o
  -9  -7   2       90.16       95.28      4.42 o
  -9  -7   2       90.16       77.70      5.38 o
   8   7  -2       43.64       44.78      3.55 o
   8   7  -2       43.64       45.97      3.62 o
   8   7  -2      131.27      125.28      5.37 o
  -8  -7   2      131.27      115.57      6.49 o
  -8  -7   2      131.27      134.15      5.35 o
  -8  -7   2       43.64       37.42      3.50 o
  -8  -7   2       43.64       43.17      3.07 o
   7   7  -2        4.52        3.47      1.76 o
   7   7  -2        4.52        3.73      1.85 o
   7   7  -2        4.52        5.05      1.40 o
   7   7  -2       13.60       13.92      2.47 o
   7   7  -2       13.60       10.84      1.53 o
  -7  -7   2        4.52        2.49      1.84 o
  -7  -7   2        4.52        3.41      1.49 o
  -7  -7   2       13.60       16.75      2.47 o
  -7  -7   2       13.60       16.90      1.89 o
   6   7  -2      131.75      130.69      5.74 o
   6   7  -2      131.75      133.97      5.45 o
   6   7  -2       43.80       41.52      3.00 o
   6   7  -2       43.80       45.45      2.57 o
   6   7  -2       43.80       44.33      2.78 o
  -6  -7   2      131.75      132.81      6.06 o
  -6  -7   2      131.75      129.65      5.18 o
  -6  -7   2       43.80       46.66      3.12 o
  -6  -7   2       43.80       47.71      2.86 o
   5   7  -2       33.18       33.03      2.07 o
   5   7  -2       33.18       30.92      2.37 o
   5   7  -2       33.18       27.42      2.58 o
   5   7  -2       99.82      105.21      4.46 o
   5   7  -2       99.82      105.72      4.61 o
  -5  -7   2       33.18       35.96      2.71 o
  -5  -7   2       33.18       32.74      2.32 o
  -5  -7   2       99.82      106.97      4.89 o
  -5  -7   2       99.82      101.09      4.20 o
  -5  -7   2       99.82       98.27      4.74 o
   4   7  -2       26.75       28.27      1.78 o
   4   7  -2       26.75       29.56      2.21 o
   4   7  -2       26.75       30.04      1.92 o
   4   7  -2       26.75       25.12      2.09 o
   4   7  -2       80.47       85.22      3.80 o
   4   7  -2       80.47       89.22      3.93 o
  -4  -7   2       80.47       89.71      4.17 o
  -4  -7   2       80.47       83.56      4.09 o
  -4  -7   2       80.47       88.07      4.07 o
  -4  -7   2       80.47       91.45      3.62 o
  -4  -7   2       26.75       27.12      2.10 o
  -4  -7   2       26.75       26.32      2.11 o
   3   7  -2        6.69        7.23      1.18 o
   3   7  -2        6.69        5.74      1.27 o
   3   7  -2        6.69        3.87      1.06 o
   3   7  -2        6.69        4.83      0.89 o
   3   7  -2       20.14       21.37      1.62 o
   3   7  -2       20.14       18.85      1.62 o
   3   7  -2       20.14       17.11      1.51 o
  -3  -7   2       20.14       19.86      1.65 o
  -3  -7   2       20.14       18.73      1.84 o
  -3  -7   2       20.14       16.36      1.74 o
  -3  -7   2       20.14       18.47      1.86 o
  -3  -7   2        6.69        3.68      1.18 o
  -3  -7   2        6.69        4.36      1.16 o
  -3  -7   2        6.69        4.91      1.08 o
   2   7  -2      231.35      242.87      9.13 o
   2   7  -2      231.35      263.85      8.21 o
   2   7  -2      231.35      244.42      8.96 o
   2   7  -2       76.91       72.90      3.47 o
   2   7  -2       76.91       80.41      3.60 o
   2   7  -2       76.91       78.06      3.51 o
   2   7  -2       76.91       83.68      3.10 o
  -2  -7   2       76.91       79.48      3.15 o
  -2  -7   2       76.91       76.45      3.47 o
  -2  -7   2       76.91       82.34      3.52 o
  -2  -7   2      231.35      218.09      9.03 o
  -2  -7   2      231.35      230.98      9.44 o
  -2  -7   2      231.35      245.38      8.21 o
  -2  -7   2      231.35      240.94      9.21 o
   1   7  -2      418.29      433.01     15.26 o
   1   7  -2      418.29      434.82     13.90 o
   1   7  -2      418.29      431.99     15.63 o
   1   7  -2      139.06      129.60      5.56 o
   1   7  -2      139.06      146.86      4.88 o
   1   7  -2      139.06      140.20      5.59 o
   1   7  -2      139.06      137.02      5.40 o
  -1  -7   2      418.29      429.04     13.91 o
  -1  -7   2      418.29      403.10     16.00 o
  -1  -7   2      418.29      412.47     15.57 o
  -1  -7   2      418.29      418.66     15.32 o
  -1  -7   2      139.06      139.88      5.45 o
  -1  -7   2      139.06      140.30      4.91 o
  -1  -7   2      139.06      137.58      5.44 o
   0   7  -2        0.08        0.52      0.93 o
   0   7  -2        0.08        0.78      0.82 o
   0   7  -2        0.08       -0.13      0.72 o
   0   7  -2        0.08        0.05      0.72 o
   0   7  -2        0.25       -0.69      0.69 o
   0   7  -2        0.25        0.59      0.66 o
   0   7  -2        0.25        0.32      0.86 o
   0  -7   2        0.08        0.78      0.64 o
   0  -7   2        0.08       -0.56      0.61 o
   0  -7   2        0.08       -0.24      0.83 o
   0  -7   2        0.25       -0.74      0.90 o
   0  -7   2        0.25       -0.10      0.76 o
   0  -7   2        0.25        0.31      0.61 o
   0  -7   2        0.25       -0.17      0.75 o
  -1   7  -2      278.88      277.24     10.03 o
  -1   7  -2      278.88      263.73     10.46 o
  -1   7  -2      278.88      264.21     10.50 o
  -1   7  -2      838.85      839.96     29.90 o
  -1   7  -2      838.85      851.70     27.25 o
  -1   7  -2      838.85      866.37     30.80 o
   1  -7   2      838.85      834.28     31.29 o
   1  -7   2      838.85      841.54     30.85 o
   1  -7   2      838.85      872.94     30.41 o
   1  -7   2      838.85      809.74     29.89 o
   1  -7   2      278.88      294.64     10.18 o
   1  -7   2      278.88      282.56     10.03 o
   1  -7   2      278.88      273.32      9.20 o
  -2   7  -2       22.49       25.99      1.80 o
  -2   7  -2       22.49       23.02      1.37 o
  -2   7  -2        7.48        9.06      1.13 o
  -2   7  -2        7.48        8.92      0.87 o
  -2   7  -2        7.48        8.54      1.29 o
   2  -7   2       22.49       24.26      1.89 o
   2  -7   2       22.49       21.35      1.50 o
   2  -7   2       22.49       28.54      2.00 o
   2  -7   2        7.48        6.46      0.84 o
   2  -7   2        7.48        6.87      1.16 o
  -3   7  -2        0.27        0.58      0.62 o
  -3   7  -2        0.09       -0.57      1.08 o
  -3   7  -2        0.09        0.08      0.88 o
  -3   7  -2        0.09       -0.07      0.54 o
   3  -7   2        0.09        0.15      0.69 o
   3  -7   2        0.27       -0.23      0.99 o
   3  -7   2        0.27        0.57      1.05 o
   3  -7   2        0.27        0.14      0.63 o
  -4   7  -2        3.76        4.08      0.71 o
  -4   7  -2        1.25        1.43      1.06 o
  -4   7  -2        1.25        1.89      0.62 o
  -4   7  -2        1.25        0.86      1.16 o
[truncated: 2,126,262 more chars]
